# Supplementary material for: Diethyl 4-oxo-4H-[1,4′-bi­quinoline]-3,3′-di­carboxyl­ate
Source: Acta Crystallogr Sect E Struct Rep Online. 2014 Apr 5;70(Pt 5):o523. doi: 10.1107/S1600536814007314 (PMC4011309; doi:10.1107/S1600536814007314)
Supplement: Supplementary file 1 [file e-70-0o523-sup1.cif]

##############################################################################
#                                                                            #
# This CIF contains the data in a paper accepted for publication in          #
# Acta Crystallographica Section E. It conforms to the requirements of       #
# Notes for Authors for Acta Crystallographica Section E, and has been       #
# peer reviewed under the auspices of the IUCr Commission on Journals.       #
#                                                                            #
# Full details of the Crystallographic Information File format               #
# are given in the paper "The Crystallographic Information File (CIF):       #
# a New Standard Archive File for Crystallography" by S. R. Hall, F. H.      #
# Allen and I. D. Brown [Acta Cryst. (1991), A47, 655-685].                  #
#                                                                            #
# The current version of the core CIF dictionary is obtainable from          #
# ftp://ftp.iucr.org/pub/cif_core.dic.                                       #
#                                                                            #
# Software is freely available for graphical display of the structure(s)     #
# in this CIF. For information consult the CIF software page                 #
# http://www.iucr.org/resources/cif/software.                                #
#                                                                            #
# This file may be used for bona fide research purposes within the           #
# scientific community so long as proper attribution is given to the journal # 
# article from which it was obtained.                                        #
#                                                                            #
##############################################################################
data_General
_audit_creation_method     'by CrystalStructure 4.0'
_journal_date_recd_electronic     2014-03-25
_journal_date_accepted     2014-04-01
_journal_name_full     'Acta Crystallographica, Section E'
_journal_year     2014
_journal_volume     70
_journal_issue      5
_journal_page_first     o523
_journal_page_last     o523
_journal_paper_category     QO
_journal_paper_doi     10.1107/S1600536814007314
_journal_coeditor_code     LD2124
_publ_contact_author_name     'Yoshinobu Ishikawa'
_publ_contact_author_address
;
School of Pharmaceutical Sciences
University of Shizuoka
52-1 Yada, Suruga-ku, Shizuoka 422-8526
Japan
;
_publ_contact_author_email     'ishi206@u-shizuoka-ken.ac.jp'
_publ_contact_author_fax     '+81-542645645'
_publ_contact_author_phone     '+81-542645645'
_publ_section_title
;
Diethyl 4-oxo-4<i>H</i>-[1,4'-biquinoline]-3,3'-dicarboxylate
;
loop_
    _publ_author_name
    _publ_author_footnote
    _publ_author_address
    'Ishikawa, Yoshinobu' .
;
School of Pharmaceutical Sciences
University of Shizuoka
52-1 Yada, Suruga-ku, Shizuoka 422-8526
Japan
;
    'Yoshida, Nanako' .
;
School of Pharmaceutical Sciences
University of Shizuoka
52-1 Yada, Suruga-ku, Shizuoka 422-8526
Japan
;
_publ_section_synopsis     .
data_I
_database_code_depnum_ccdc_archive     'CCDC 994976'
_chemical_name_systematic
;
Diethyl 4-oxo-4<i>H</i>-[1,4'-biquinoline]-3,3'-dicarboxylate
;
_chemical_formula_moiety     'C24 H20 N2 O5'
_chemical_formula_sum     'C24 H20 N2 O5'
_chemical_formula_iupac     'C24 H20 N2 O5'
_chemical_formula_weight     416.43
_chemical_melting_point     ?
_symmetry_cell_setting     triclinic
_symmetry_space_group_name_H-M     'P -1'
_symmetry_space_group_name_Hall     '-P 1'
loop_
    _symmetry_equiv_pos_site_id
    _symmetry_equiv_pos_as_xyz
    1 '+X,+Y,+Z'
    2 '-X,-Y,-Z'
_cell_length_a     7.4478(16)
_cell_length_b     11.284(5)
_cell_length_c     12.583(5)
_cell_angle_alpha     107.78(3)
_cell_angle_beta     92.96(3)
_cell_angle_gamma     102.85(3)
_cell_volume     973.5(6)
_cell_formula_units_Z     2
_cell_measurement_reflns_used     25
_cell_measurement_theta_min     15.30
_cell_measurement_theta_max     17.27
_cell_measurement_temperature     100
_exptl_crystal_description     plate
_exptl_crystal_colour     colorless
_exptl_crystal_size_max     0.250
_exptl_crystal_size_mid     0.200
_exptl_crystal_size_min     0.150
_exptl_crystal_density_diffrn     1.421
_exptl_crystal_density_meas     ?
_exptl_crystal_density_method     'not measured'
_exptl_crystal_F_000     436.00
_exptl_absorpt_coefficient_mu     0.101
_exptl_absorpt_correction_type     none
_diffrn_ambient_temperature     100
_diffrn_radiation_type     'Mo K\a'
_diffrn_radiation_wavelength     0.71069
_diffrn_measurement_device_type     'Rigaku AFC-7R'
_diffrn_measurement_method     \w-2\q
_diffrn_reflns_number     5486
_diffrn_reflns_av_R_equivalents     0.0344
_diffrn_reflns_theta_max     27.50
_diffrn_reflns_theta_full     27.50
_diffrn_measured_fraction_theta_max     0.998
_diffrn_measured_fraction_theta_full     0.998
_diffrn_reflns_limit_h_min     -9
_diffrn_reflns_limit_h_max     5
_diffrn_reflns_limit_k_min     -14
_diffrn_reflns_limit_k_max     14
_diffrn_reflns_limit_l_min     -16
_diffrn_reflns_limit_l_max     16
_diffrn_standards_number     3
_diffrn_standards_interval_count     150
_diffrn_standards_decay_%     -0.197
_refine_special_details
;
Refinement was performed using all reflections. The weighted <i>R</i>-factor
(<i>wR</i>) and goodness of fit (<i>S</i>) are based on <i>F</i>^2^.
<i>R</i>-factor (gt) are based on <i>F</i>. The threshold expression of
<i>F</i>^2^ > 2.0 \s(<i>F</i>^2^) is used only for calculating <i>R</i>-factor
(gt).
;
_reflns_number_total     4479
_reflns_number_gt     3077
_reflns_threshold_expression     F^2^>2\s(F^2^)
_refine_ls_structure_factor_coef     Fsqd
_refine_ls_R_factor_gt     0.0517
_refine_ls_wR_factor_ref     0.1585
_refine_ls_goodness_of_fit_ref     1.023
_refine_ls_number_reflns     4479
_refine_ls_number_parameters     282
_refine_ls_number_restraints     0
_refine_ls_hydrogen_treatment     constr
_refine_ls_weighting_scheme     calc
_refine_ls_weighting_details
            'w = 1/[\s^2^(Fo^2^)+(0.0934P)^2^+0.0738P] where P=(Fo^2^+2Fc^2^)/3'
_atom_sites_solution_hydrogens     geom
_atom_sites_solution_primary     direct
_atom_sites_solution_secondary     difmap
_refine_ls_shift/su_max     0.000
_refine_diff_density_max     0.260
_refine_diff_density_min     -0.310
_refine_ls_extinction_method     none
_refine_ls_extinction_coef     ?
loop_
    _atom_type_symbol
    _atom_type_description
    _atom_type_scat_dispersion_real
    _atom_type_scat_dispersion_imag
    _atom_type_scat_source
    'C' 'C' 0.0033 0.0016
;
International Tables for Crystallography
(1992, Vol. C, Tables 4.2.6.8 and 6.1.1.4)
;
    'H' 'H' 0.0000 0.0000
;
International Tables for Crystallography
(1992, Vol. C, Table 6.1.1.4)
;
    'N' 'N' 0.0061 0.0033
;
International Tables for Crystallography
(1992, Vol. C, Tables 4.2.6.8 and 6.1.1.4)
;
    'O' 'O' 0.0106 0.0060
;
International Tables for Crystallography
(1992, Vol. C, Tables 4.2.6.8 and 6.1.1.4)
;
_computing_data_collection
                  '<i>WinAFC Diffractometer Control Software</i> (Rigaku, 1999)'
_computing_cell_refinement
                  '<i>WinAFC Diffractometer Control Software</i> (Rigaku, 1999)'
_computing_data_reduction
                  '<i>WinAFC Diffractometer Control Software</i> (Rigaku, 1999)'
_computing_structure_solution     'SIR2008 (Burla <i>et al.</i>, 2007)'
_computing_structure_refinement     'SHELXL97 (Sheldrick, 2008)'
_computing_molecular_graphics     'CrystalStructure (Rigaku, 2010)'
_computing_publication_material     'CrystalStructure (Rigaku, 2010)'
loop_
    _atom_site_type_symbol
    _atom_site_label
    _atom_site_fract_x
    _atom_site_fract_y
    _atom_site_fract_z
    _atom_site_U_iso_or_equiv
    _atom_site_adp_type
    _atom_site_calc_flag
    _atom_site_refinement_flags
    _atom_site_occupancy
    _atom_site_symmetry_multiplicity
    _atom_site_disorder_assembly
    _atom_site_disorder_group
    O O1 0.3332(2) 0.32182(13) 0.08577(12) 0.0232(4) Uani d . 1.0 2 . .
    O O2 0.80212(19) 0.33534(14) 0.30167(12) 0.0236(4) Uani d . 1.0 2 . .
    O O3 0.69998(19) 0.40856(13) 0.16873(12) 0.0222(4) Uani d . 1.0 2 . .
    O O4 0.1676(2) 0.17036(14) 0.61313(12) 0.0259(4) Uani d . 1.0 2 . .
    O O5 0.2323(2) 0.24073(13) 0.46750(12) 0.0228(4) Uani d . 1.0 2 . .
    N N1 0.3020(2) 0.08516(14) 0.27797(13) 0.0145(4) Uani d . 1.0 2 . .
    N N2 0.2925(3) -0.17369(16) 0.46462(14) 0.0206(4) Uani d . 1.0 2 . .
    C C1 0.4640(3) 0.16992(17) 0.28111(15) 0.0149(4) Uani d . 1.0 2 . .
    C C2 0.4860(3) 0.25268(17) 0.21964(15) 0.0149(4) Uani d . 1.0 2 . .
    C C3 0.3287(3) 0.25386(17) 0.14649(15) 0.0150(4) Uani d . 1.0 2 . .
    C C4 -0.0110(3) 0.15898(18) 0.08414(16) 0.0177(4) Uani d . 1.0 2 . .
    C C5 -0.1760(3) 0.07462(19) 0.08318(16) 0.0203(4) Uani d . 1.0 2 . .
    C C6 -0.1832(3) -0.00914(19) 0.14607(16) 0.0202(5) Uani d . 1.0 2 . .
    C C7 -0.0263(3) -0.00679(18) 0.21064(16) 0.0170(4) Uani d . 1.0 2 . .
    C C8 0.1514(3) 0.16402(17) 0.14924(15) 0.0145(4) Uani d . 1.0 2 . .
    C C9 0.1409(3) 0.08087(17) 0.21275(15) 0.0142(4) Uani d . 1.0 2 . .
    C C10 0.6784(3) 0.33482(17) 0.23514(16) 0.0159(4) Uani d . 1.0 2 . .
    C C11 0.8869(3) 0.48947(19) 0.17788(18) 0.0214(5) Uani d . 1.0 2 . .
    C C12 0.8689(3) 0.5903(2) 0.1253(2) 0.0280(5) Uani d . 1.0 2 . .
    C C13 0.2596(3) -0.06055(19) 0.50924(17) 0.0185(4) Uani d . 1.0 2 . .
    C C14 0.2587(3) 0.03214(18) 0.45333(16) 0.0165(4) Uani d . 1.0 2 . .
    C C15 0.2959(3) -0.00050(17) 0.34353(16) 0.0155(4) Uani d . 1.0 2 . .
    C C16 0.3614(3) -0.16464(18) 0.17583(16) 0.0174(4) Uani d . 1.0 2 . .
    C C17 0.3957(3) -0.28265(19) 0.12941(17) 0.0209(5) Uani d . 1.0 2 . .
    C C18 0.3959(3) -0.36552(19) 0.19449(18) 0.0231(5) Uani d . 1.0 2 . .
    C C19 0.3611(3) -0.32810(19) 0.30362(18) 0.0222(5) Uani d . 1.0 2 . .
    C C20 0.3277(3) -0.12283(17) 0.28961(16) 0.0159(4) Uani d . 1.0 2 . .
    C C21 0.3266(3) -0.20668(18) 0.35423(16) 0.0176(4) Uani d . 1.0 2 . .
    C C22 0.2150(3) 0.15395(18) 0.52060(16) 0.0174(4) Uani d . 1.0 2 . .
    C C23 0.1895(3) 0.36186(19) 0.52667(18) 0.0233(5) Uani d . 1.0 2 . .
    C C24 0.2266(3) 0.44432(19) 0.45232(18) 0.0233(5) Uani d . 1.0 2 . .
    H H1 0.5688 0.1723 0.3288 0.0179 Uiso calc R 1.0 2 . .
    H H2 -0.0066 0.2145 0.0403 0.0212 Uiso calc R 1.0 2 . .
    H H3 -0.2852 0.0731 0.0398 0.0244 Uiso calc R 1.0 2 . .
    H H4 -0.2973 -0.0681 0.1442 0.0242 Uiso calc R 1.0 2 . .
    H H5 -0.0315 -0.0638 0.2531 0.0203 Uiso calc R 1.0 2 . .
    H H6 0.2342 -0.0384 0.5851 0.0222 Uiso calc R 1.0 2 . .
    H H7 0.3602 -0.1101 0.1314 0.0209 Uiso calc R 1.0 2 . .
    H H8 0.4194 -0.3092 0.0534 0.0251 Uiso calc R 1.0 2 . .
    H H9 0.4203 -0.4472 0.1620 0.0277 Uiso calc R 1.0 2 . .
    H H10 0.3601 -0.3847 0.3462 0.0266 Uiso calc R 1.0 2 . .
    H H11A 0.9685 0.4372 0.1379 0.0257 Uiso calc R 1.0 2 . .
    H H12B 0.9410 0.5304 0.2579 0.0257 Uiso calc R 1.0 2 . .
    H H13A 0.7940 0.6446 0.1684 0.0336 Uiso calc R 1.0 2 . .
    H H14B 0.8083 0.5484 0.0476 0.0336 Uiso calc R 1.0 2 . .
    H H15C 0.9925 0.6435 0.1257 0.0336 Uiso calc R 1.0 2 . .
    H H16A 0.2689 0.4041 0.6001 0.0280 Uiso calc R 1.0 2 . .
    H H17B 0.0578 0.3469 0.5402 0.0280 Uiso calc R 1.0 2 . .
    H H18A 0.1391 0.4052 0.3829 0.0279 Uiso calc R 1.0 2 . .
    H H19B 0.3539 0.4514 0.4338 0.0279 Uiso calc R 1.0 2 . .
    H H20C 0.2109 0.5301 0.4918 0.0279 Uiso calc R 1.0 2 . .
loop_
    _atom_site_aniso_label
    _atom_site_aniso_U_11
    _atom_site_aniso_U_22
    _atom_site_aniso_U_33
    _atom_site_aniso_U_12
    _atom_site_aniso_U_13
    _atom_site_aniso_U_23
    O1 0.0248(8) 0.0220(8) 0.0254(8) 0.0006(6) -0.0014(6) 0.0159(6)
    O2 0.0185(7) 0.0263(8) 0.0259(8) -0.0008(6) -0.0013(6) 0.0135(7)
    O3 0.0173(7) 0.0230(8) 0.0266(8) -0.0041(6) 0.0017(6) 0.0151(7)
    O4 0.0323(9) 0.0269(8) 0.0198(8) 0.0061(7) 0.0080(7) 0.0095(7)
    O5 0.0333(9) 0.0193(7) 0.0195(8) 0.0094(7) 0.0091(6) 0.0088(6)
    N1 0.0132(8) 0.0161(8) 0.0155(8) 0.0018(6) 0.0009(6) 0.0085(7)
    N2 0.0180(9) 0.0231(9) 0.0247(9) 0.0027(7) 0.0017(7) 0.0151(8)
    C1 0.0135(9) 0.0149(9) 0.0156(9) 0.0023(7) 0.0022(7) 0.0048(8)
    C2 0.0142(9) 0.0157(9) 0.0143(9) 0.0024(7) 0.0019(7) 0.0049(7)
    C3 0.0163(9) 0.0129(9) 0.0151(9) 0.0021(7) 0.0015(7) 0.0049(7)
    C4 0.0200(10) 0.0177(9) 0.0171(9) 0.0064(8) 0.0029(8) 0.0070(8)
    C5 0.0158(9) 0.0265(11) 0.0192(10) 0.0070(8) 0.0008(8) 0.0073(9)
    C6 0.0147(9) 0.0241(11) 0.0209(10) 0.0020(8) 0.0029(8) 0.0079(9)
    C7 0.0163(9) 0.0190(10) 0.0169(9) 0.0019(8) 0.0040(7) 0.0093(8)
    C8 0.0153(9) 0.0146(9) 0.0134(9) 0.0038(8) 0.0024(7) 0.0042(7)
    C9 0.0135(9) 0.0157(9) 0.0142(9) 0.0044(7) 0.0017(7) 0.0053(8)
    C10 0.0168(9) 0.0139(9) 0.0158(9) 0.0007(7) 0.0037(7) 0.0051(7)
    C11 0.0155(10) 0.0217(10) 0.0268(11) -0.0013(8) 0.0047(8) 0.0116(9)
    C12 0.0221(11) 0.0270(12) 0.0379(13) 0.0001(9) 0.0045(10) 0.0189(10)
    C13 0.0149(9) 0.0248(10) 0.0180(9) 0.0030(8) 0.0008(8) 0.0119(8)
    C14 0.0123(9) 0.0199(10) 0.0179(10) 0.0004(7) -0.0002(7) 0.0100(8)
    C15 0.0120(9) 0.0171(9) 0.0180(9) -0.0001(7) -0.0006(7) 0.0098(8)
    C16 0.0130(9) 0.0194(10) 0.0206(10) 0.0006(8) 0.0019(7) 0.0102(8)
    C17 0.0166(10) 0.0206(10) 0.0234(10) 0.0015(8) 0.0040(8) 0.0062(8)
    C18 0.0182(10) 0.0176(10) 0.0332(12) 0.0040(8) 0.0026(9) 0.0083(9)
    C19 0.0183(10) 0.0205(10) 0.0319(12) 0.0029(8) 0.0024(9) 0.0159(9)
    C20 0.0109(9) 0.0165(9) 0.0199(10) 0.0001(7) -0.0005(7) 0.0083(8)
    C21 0.0137(9) 0.0178(10) 0.0216(10) 0.0000(8) -0.0004(8) 0.0101(8)
    C22 0.0131(9) 0.0220(10) 0.0167(9) 0.0001(8) -0.0003(7) 0.0092(8)
    C23 0.0271(11) 0.0204(10) 0.0243(11) 0.0090(9) 0.0090(9) 0.0068(9)
    C24 0.0229(11) 0.0223(11) 0.0252(11) 0.0062(9) 0.0014(9) 0.0085(9)
_geom_special_details     .
loop_
    _geom_bond_atom_site_label_1
    _geom_bond_atom_site_label_2
    _geom_bond_site_symmetry_1
    _geom_bond_site_symmetry_2
    _geom_bond_distance
    _geom_bond_publ_flag
    O1 C3 . . 1.234(3) no
    O2 C10 . . 1.210(3) no
    O3 C10 . . 1.340(3) no
    O3 C11 . . 1.462(3) no
    O4 C22 . . 1.206(3) no
    O5 C22 . . 1.332(3) no
    O5 C23 . . 1.456(3) no
    N1 C1 . . 1.353(3) no
    N1 C9 . . 1.402(3) no
    N1 C15 . . 1.445(3) no
    N2 C13 . . 1.312(3) no
    N2 C21 . . 1.377(3) no
    C1 C2 . . 1.372(3) no
    C2 C3 . . 1.457(3) no
    C2 C10 . . 1.490(3) no
    C3 C8 . . 1.484(3) no
    C4 C5 . . 1.374(3) no
    C4 C8 . . 1.405(3) no
    C5 C6 . . 1.400(4) no
    C6 C7 . . 1.379(3) no
    C7 C9 . . 1.401(3) no
    C8 C9 . . 1.399(3) no
    C11 C12 . . 1.506(4) no
    C13 C14 . . 1.429(4) no
    C14 C15 . . 1.377(3) no
    C14 C22 . . 1.493(3) no
    C15 C20 . . 1.418(3) no
    C16 C17 . . 1.368(3) no
    C16 C20 . . 1.419(3) no
    C17 C18 . . 1.419(4) no
    C18 C19 . . 1.365(4) no
    C19 C21 . . 1.410(3) no
    C20 C21 . . 1.422(4) no
    C23 C24 . . 1.504(4) no
    C1 H1 . . 0.950 no
    C4 H2 . . 0.950 no
    C5 H3 . . 0.950 no
    C6 H4 . . 0.950 no
    C7 H5 . . 0.950 no
    C11 H11A . . 0.990 no
    C11 H12B . . 0.990 no
    C12 H13A . . 0.980 no
    C12 H14B . . 0.980 no
    C12 H15C . . 0.980 no
    C13 H6 . . 0.950 no
    C16 H7 . . 0.950 no
    C17 H8 . . 0.950 no
    C18 H9 . . 0.950 no
    C19 H10 . . 0.950 no
    C23 H16A . . 0.990 no
    C23 H17B . . 0.990 no
    C24 H18A . . 0.980 no
    C24 H19B . . 0.980 no
    C24 H20C . . 0.980 no
loop_
    _geom_contact_atom_site_label_1
    _geom_contact_atom_site_label_2
    _geom_contact_distance
    _geom_contact_site_symmetry_1
    _geom_contact_site_symmetry_2
    _geom_contact_publ_flag
    O1 O3 2.721(2) . . no
    O1 C4 2.797(3) . . no
    O1 C10 3.054(3) . . no
    O2 C1 2.728(3) . . no
    O2 C11 2.668(4) . . no
    O3 C1 3.580(3) . . no
    O3 C3 2.872(3) . . no
    O4 C13 2.788(3) . . no
    O4 C23 2.679(4) . . no
    O5 N1 2.649(3) . . no
    O5 C1 3.000(3) . . no
    O5 C9 3.113(3) . . no
    O5 C15 2.850(3) . . no
    N1 C3 2.862(3) . . no
    N1 C16 2.862(3) . . no
    N1 C22 3.053(3) . . no
    N2 C15 2.818(4) . . no
    C1 C8 2.765(3) . . no
    C1 C14 3.285(4) . . no
    C1 C16 3.485(3) . . no
    C1 C20 3.269(3) . . no
    C2 C9 2.834(3) . . no
    C4 C7 2.791(4) . . no
    C5 C9 2.773(3) . . no
    C6 C8 2.794(3) . . no
    C7 C14 3.482(3) . . no
    C7 C15 2.828(3) . . no
    C7 C20 3.422(4) . . no
    C9 C14 3.346(4) . . no
    C9 C16 3.450(4) . . no
    C9 C20 3.286(4) . . no
    C13 C19 3.581(4) . . no
    C13 C20 2.740(3) . . no
    C14 C21 2.773(3) . . no
    C16 C19 2.792(4) . . no
    C17 C21 2.805(3) . . no
    C18 C20 2.805(3) . . no
    O1 C12 3.487(4) . 2_665 no
    O1 C17 3.440(3) . 2_655 no
    O1 C18 3.285(3) . 1_565 no
    O2 C4 3.419(3) . 1_655 no
    O2 C5 3.400(3) . 1_655 no
    O2 C23 3.424(3) . 2_666 no
    O2 C24 3.366(3) . 1_655 no
    O2 C24 3.378(3) . 2_666 no
    O3 C17 3.552(3) . 2_655 no
    O4 N2 3.526(3) . 2_556 no
    O4 C7 3.363(3) . 2_556 no
    O4 C13 3.256(3) . 2_556 no
    O4 C14 3.366(3) . 2_556 no
    O4 C19 3.506(3) . 2_656 no
    N2 O4 3.526(3) . 2_556 no
    N2 C1 3.579(3) . 2_656 no
    N2 C14 3.324(3) . 2_656 no
    N2 C15 3.570(3) . 2_656 no
    C1 N2 3.579(3) . 2_656 no
    C4 O2 3.419(3) . 1_455 no
    C4 C5 3.444(3) . 2_555 no
    C4 C6 3.445(3) . 2_555 no
    C5 O2 3.400(3) . 1_455 no
    C5 C4 3.444(3) . 2_555 no
    C5 C8 3.362(3) . 2_555 no
    C5 C10 3.414(3) . 1_455 no
    C6 C4 3.445(3) . 2_555 no
    C6 C16 3.550(3) . 1_455 no
    C7 O4 3.363(3) . 2_556 no
    C8 C5 3.362(3) . 2_555 no
    C10 C5 3.414(3) . 1_655 no
    C12 O1 3.487(4) . 2_665 no
    C13 O4 3.256(3) . 2_556 no
    C13 C13 3.585(3) . 2_656 no
    C13 C14 3.524(3) . 2_656 no
    C13 C15 3.527(3) . 2_656 no
    C13 C22 3.422(3) . 2_556 no
    C14 O4 3.366(3) . 2_556 no
    C14 N2 3.324(3) . 2_656 no
    C14 C13 3.524(3) . 2_656 no
    C14 C21 3.591(3) . 2_656 no
    C15 N2 3.570(3) . 2_656 no
    C15 C13 3.527(3) . 2_656 no
    C16 C6 3.550(3) . 1_655 no
    C17 O1 3.440(3) . 2_655 no
    C17 O3 3.552(3) . 2_655 no
    C18 O1 3.285(3) . 1_545 no
    C19 O4 3.506(3) . 2_656 no
    C19 C22 3.548(3) . 2_656 no
    C21 C14 3.591(3) . 2_656 no
    C21 C22 3.530(3) . 2_656 no
    C22 C13 3.422(3) . 2_556 no
    C22 C19 3.548(3) . 2_656 no
    C22 C21 3.530(3) . 2_656 no
    C23 O2 3.424(3) . 2_666 no
    C24 O2 3.366(3) . 1_455 no
    C24 O2 3.378(3) . 2_666 no
    O1 H2 2.5024 . . no
    O2 H1 2.3541 . . no
    O2 H11A 2.8600 . . no
    O2 H12B 2.4509 . . no
    O3 H13A 2.6002 . . no
    O3 H14B 2.5486 . . no
    O3 H15C 3.2399 . . no
    O4 H6 2.4392 . . no
    O4 H16A 2.6354 . . no
    O4 H17B 2.6916 . . no
    O5 H1 3.2272 . . no
    O5 H18A 2.6002 . . no
    O5 H19B 2.5194 . . no
    O5 H20C 3.2261 . . no
    N1 H5 2.6148 . . no
    N1 H7 2.5433 . . no
    N2 H10 2.5667 . . no
    C1 H7 3.0427 . . no
    C1 H19B 3.4704 . . no
    C2 H19B 3.2896 . . no
    C3 H1 3.3018 . . no
    C3 H2 2.6493 . . no
    C3 H18A 3.4876 . . no
    C3 H19B 3.5909 . . no
    C4 H4 3.2566 . . no
    C5 H5 3.2740 . . no
    C6 H2 3.2599 . . no
    C7 H3 3.2681 . . no
    C7 H7 3.4234 . . no
    C8 H3 3.2732 . . no
    C8 H5 3.2941 . . no
    C8 H18A 3.3630 . . no
    C9 H1 3.2388 . . no
    C9 H2 3.2679 . . no
    C9 H4 3.2564 . . no
    C9 H7 2.9583 . . no
    C10 H1 2.4837 . . no
    C10 H11A 2.7433 . . no
    C10 H12B 2.5328 . . no
    C14 H1 3.2488 . . no
    C14 H5 2.9872 . . no
    C15 H1 2.5425 . . no
    C15 H5 2.4890 . . no
    C15 H6 3.2376 . . no
    C15 H7 2.6946 . . no
    C16 H5 3.4501 . . no
    C16 H9 3.2684 . . no
    C17 H10 3.2702 . . no
    C18 H7 3.2742 . . no
    C19 H8 3.2649 . . no
    C20 H1 3.2870 . . no
    C20 H5 2.9435 . . no
    C20 H8 3.2797 . . no
    C20 H10 3.2989 . . no
    C21 H6 3.1519 . . no
    C21 H7 3.3053 . . no
    C21 H9 3.2729 . . no
    C22 H6 2.5672 . . no
    C22 H16A 2.6191 . . no
    C22 H17B 2.6478 . . no
    H1 H7 3.3618 . . no
    H2 H3 2.3180 . . no
    H3 H4 2.3455 . . no
    H4 H5 2.3310 . . no
    H5 H7 3.4322 . . no
    H7 H8 2.3115 . . no
    H8 H9 2.3664 . . no
    H9 H10 2.3060 . . no
    H11A H13A 2.8577 . . no
    H11A H14B 2.3845 . . no
    H11A H15C 2.3470 . . no
    H12B H13A 2.3474 . . no
    H12B H14B 2.8576 . . no
    H12B H15C 2.3843 . . no
    H16A H18A 2.8558 . . no
    H16A H19B 2.3937 . . no
    H16A H20C 2.3365 . . no
    H17B H18A 2.3357 . . no
    H17B H19B 2.8557 . . no
    H17B H20C 2.3946 . . no
    O1 H4 3.3409 . 2_555 no
    O1 H8 2.6034 . 2_655 no
    O1 H9 2.4059 . 1_565 no
    O1 H11A 3.2773 . 1_455 no
    O1 H13A 3.4433 . 2_665 no
    O1 H14B 2.8415 . 2_665 no
    O2 H16A 2.9985 . 2_666 no
    O2 H17B 3.4220 . 1_655 no
    O2 H17B 3.4154 . 2_666 no
    O2 H18A 2.5154 . 1_655 no
    O2 H20C 3.5896 . 1_655 no
    O2 H20C 2.5977 . 2_666 no
    O3 H2 3.5373 . 1_655 no
    O3 H8 2.6912 . 2_655 no
    O3 H9 2.9268 . 1_565 no
    O3 H16A 2.9902 . 2_666 no
    O4 H5 2.4848 . 2_556 no
    O4 H6 3.5171 . 2_556 no
    O4 H12B 3.5621 . 2_666 no
    O4 H13A 2.8541 . 2_666 no
    O5 H10 3.4783 . 2_656 no
    N2 H1 2.7418 . 2_656 no
    N2 H17B 2.8767 . 2_556 no
    N2 H20C 3.3870 . 1_545 no
    C1 H4 3.5997 . 1_655 no
    C1 H6 3.5653 . 2_656 no
    C2 H3 3.3558 . 1_655 no
    C3 H4 3.5833 . 2_555 no
    C3 H8 3.3404 . 2_655 no
    C3 H9 3.2308 . 1_565 no
    C4 H7 3.4854 . 2_555 no
    C4 H11A 3.0440 . 1_455 no
    C5 H7 3.1398 . 2_555 no
    C6 H1 3.4832 . 1_455 no
    C6 H2 3.3689 . 2_555 no
    C6 H6 3.3152 . 2_556 no
    C6 H7 3.3133 . 1_455 no
    C7 H2 3.3674 . 2_555 no
    C7 H6 3.0373 . 2_556 no
    C8 H3 3.3698 . 2_555 no
    C9 H3 3.4764 . 2_555 no
    C10 H3 3.2903 . 1_655 no
    C10 H8 3.5754 . 2_655 no
    C10 H16A 2.9668 . 2_666 no
    C10 H20C 3.2797 . 2_666 no
    C11 H2 3.3478 . 1_655 no
    C11 H8 3.3825 . 2_655 no
    C11 H16A 3.0820 . 2_666 no
    C11 H17B 3.4166 . 2_666 no
    C11 H18A 3.5891 . 1_655 no
    C12 H2 3.5014 . 2_665 no
    C12 H8 3.4407 . 2_655 no
    C12 H9 3.3470 . 1_565 no
    C12 H11A 3.5332 . 2_765 no
    C13 H1 3.0655 . 2_656 no
    C13 H5 3.5802 . 2_556 no
    C13 H17B 3.4118 . 2_556 no
    C15 H6 3.4641 . 2_656 no
    C16 H2 3.5155 . 2_555 no
    C16 H3 3.2503 . 2_555 no
    C16 H4 2.6347 . 1_655 no
    C16 H15C 2.9958 . 1_445 no
    C17 H4 2.8881 . 1_655 no
    C17 H13A 3.3009 . 1_545 no
    C17 H14B 3.1314 . 2_655 no
    C17 H15C 2.9258 . 1_445 no
    C18 H11A 3.3525 . 1_445 no
    C18 H12B 3.5459 . 1_445 no
    C18 H13A 2.9809 . 1_545 no
    C18 H14B 3.1837 . 2_655 no
    C18 H15C 3.1156 . 1_445 no
    C19 H11A 3.5303 . 1_445 no
    C19 H12B 3.1146 . 1_445 no
    C19 H15C 3.3449 . 1_445 no
    C19 H16A 3.3374 . 2_656 no
    C19 H18A 3.5463 . 1_545 no
    C19 H19B 3.3639 . 1_545 no
    C19 H20C 3.3479 . 1_545 no
    C20 H4 3.4608 . 1_655 no
    C20 H6 3.3943 . 2_656 no
    C20 H15C 3.2647 . 1_445 no
    C21 H12B 3.4887 . 1_445 no
    C21 H15C 3.4265 . 1_445 no
    C21 H17B 3.4823 . 2_556 no
    C22 H5 3.5442 . 2_556 no
    C22 H6 3.3471 . 2_556 no
    C22 H10 3.5672 . 2_656 no
    C23 H10 3.5622 . 2_656 no
    C23 H12B 2.9250 . 2_666 no
    C23 H19B 3.5003 . 2_666 no
    C23 H20C 3.4856 . 2_566 no
    C24 H10 2.7110 . 1_565 no
    C24 H17B 3.4851 . 2_566 no
    C24 H19B 3.1740 . 2_666 no
    C24 H20C 3.4241 . 2_566 no
    H1 N2 2.7418 . 2_656 no
    H1 C6 3.4832 . 1_655 no
    H1 C13 3.0655 . 2_656 no
    H1 H4 3.3676 . 1_655 no
    H1 H6 2.7266 . 2_656 no
    H1 H20C 3.4058 . 2_666 no
    H2 O3 3.5373 . 1_455 no
    H2 C6 3.3689 . 2_555 no
    H2 C7 3.3674 . 2_555 no
    H2 C11 3.3478 . 1_455 no
    H2 C12 3.5014 . 2_665 no
    H2 C16 3.5155 . 2_555 no
    H2 H7 3.0777 . 2_555 no
    H2 H11A 2.4907 . 1_455 no
    H2 H14B 3.2824 . 2_665 no
    H2 H15C 2.9882 . 2_665 no
    H3 C2 3.3558 . 1_455 no
    H3 C8 3.3698 . 2_555 no
    H3 C9 3.4764 . 2_555 no
    H3 C10 3.2903 . 1_455 no
    H3 C16 3.2503 . 2_555 no
    H3 H3 3.2050 . 2_455 no
    H3 H7 3.4521 . 1_455 no
    H3 H7 2.3788 . 2_555 no
    H3 H8 3.5271 . 2_555 no
    H4 O1 3.3409 . 2_555 no
    H4 C1 3.5997 . 1_455 no
    H4 C3 3.5833 . 2_555 no
    H4 C16 2.6347 . 1_455 no
    H4 C17 2.8881 . 1_455 no
    H4 C20 3.4608 . 1_455 no
    H4 H1 3.3676 . 1_455 no
    H4 H6 3.2171 . 2_556 no
    H4 H7 2.4759 . 1_455 no
    H4 H8 2.9084 . 1_455 no
    H4 H13A 3.5528 . 1_445 no
    H5 O4 2.4848 . 2_556 no
    H5 C13 3.5802 . 2_556 no
    H5 C22 3.5442 . 2_556 no
    H5 H6 2.7225 . 2_556 no
    H5 H13A 3.0760 . 1_445 no
    H5 H15C 3.2508 . 1_445 no
    H6 O4 3.5171 . 2_556 no
    H6 C1 3.5653 . 2_656 no
    H6 C6 3.3152 . 2_556 no
    H6 C7 3.0373 . 2_556 no
    H6 C15 3.4641 . 2_656 no
    H6 C20 3.3943 . 2_656 no
    H6 C22 3.3471 . 2_556 no
    H6 H1 2.7266 . 2_656 no
    H6 H4 3.2171 . 2_556 no
    H6 H5 2.7225 . 2_556 no
    H6 H17B 3.5016 . 2_556 no
    H7 C4 3.4854 . 2_555 no
    H7 C5 3.1398 . 2_555 no
    H7 C6 3.3133 . 1_655 no
    H7 H2 3.0777 . 2_555 no
    H7 H3 3.4521 . 1_655 no
    H7 H3 2.3788 . 2_555 no
    H7 H4 2.4759 . 1_655 no
    H7 H15C 3.4211 . 1_445 no
    H8 O1 2.6034 . 2_655 no
    H8 O3 2.6912 . 2_655 no
    H8 C3 3.3404 . 2_655 no
    H8 C10 3.5754 . 2_655 no
    H8 C11 3.3825 . 2_655 no
    H8 C12 3.4407 . 2_655 no
    H8 H3 3.5271 . 2_555 no
    H8 H4 2.9084 . 1_655 no
    H8 H11A 3.3950 . 2_655 no
    H8 H13A 3.2930 . 1_545 no
    H8 H14B 2.7242 . 2_655 no
    H8 H15C 3.3256 . 1_445 no
    H9 O1 2.4059 . 1_545 no
    H9 O3 2.9268 . 1_545 no
    H9 C3 3.2308 . 1_545 no
    H9 C12 3.3470 . 1_545 no
    H9 H11A 3.2888 . 1_445 no
    H9 H13A 2.7331 . 1_545 no
    H9 H14B 3.2979 . 1_545 no
    H9 H14B 2.8269 . 2_655 no
    H9 H16A 3.5282 . 2_656 no
    H10 O5 3.4783 . 2_656 no
    H10 C22 3.5672 . 2_656 no
    H10 C23 3.5622 . 2_656 no
    H10 C24 2.7110 . 1_545 no
    H10 H11A 3.5777 . 1_445 no
    H10 H12B 3.0917 . 1_445 no
    H10 H16A 2.8818 . 2_656 no
    H10 H17B 3.5483 . 2_556 no
    H10 H18A 2.7485 . 1_545 no
    H10 H19B 2.4185 . 1_545 no
    H10 H20C 2.5150 . 1_545 no
    H11A O1 3.2773 . 1_655 no
    H11A C4 3.0440 . 1_655 no
    H11A C12 3.5332 . 2_765 no
    H11A C18 3.3525 . 1_665 no
    H11A C19 3.5303 . 1_665 no
    H11A H2 2.4907 . 1_655 no
    H11A H8 3.3950 . 2_655 no
    H11A H9 3.2888 . 1_665 no
    H11A H10 3.5777 . 1_665 no
    H11A H14B 2.9576 . 2_765 no
    H11A H15C 3.2071 . 2_765 no
    H11A H18A 3.4247 . 1_655 no
    H12B O4 3.5621 . 2_666 no
    H12B C18 3.5459 . 1_665 no
    H12B C19 3.1146 . 1_665 no
    H12B C21 3.4887 . 1_665 no
    H12B C23 2.9250 . 2_666 no
    H12B H10 3.0917 . 1_665 no
    H12B H16A 2.4860 . 2_666 no
    H12B H17B 2.4932 . 2_666 no
    H12B H18A 2.9489 . 1_655 no
    H12B H20C 3.4795 . 1_655 no
    H13A O1 3.4433 . 2_665 no
    H13A O4 2.8541 . 2_666 no
    H13A C17 3.3009 . 1_565 no
    H13A C18 2.9809 . 1_565 no
    H13A H4 3.5528 . 1_665 no
    H13A H5 3.0760 . 1_665 no
    H13A H8 3.2930 . 1_565 no
    H13A H9 2.7331 . 1_565 no
    H13A H16A 3.1643 . 2_666 no
    H14B O1 2.8415 . 2_665 no
    H14B C17 3.1314 . 2_655 no
    H14B C18 3.1837 . 2_655 no
    H14B H2 3.2824 . 2_665 no
    H14B H8 2.7242 . 2_655 no
    H14B H9 3.2979 . 1_565 no
    H14B H9 2.8269 . 2_655 no
    H14B H11A 2.9576 . 2_765 no
    H14B H14B 3.4237 . 2_765 no
    H14B H15C 3.2436 . 2_765 no
    H15C C16 2.9958 . 1_665 no
    H15C C17 2.9258 . 1_665 no
    H15C C18 3.1156 . 1_665 no
    H15C C19 3.3449 . 1_665 no
    H15C C20 3.2647 . 1_665 no
    H15C C21 3.4265 . 1_665 no
    H15C H2 2.9882 . 2_665 no
    H15C H5 3.2508 . 1_665 no
    H15C H7 3.4211 . 1_665 no
    H15C H8 3.3256 . 1_665 no
    H15C H11A 3.2071 . 2_765 no
    H15C H14B 3.2436 . 2_765 no
    H16A O2 2.9985 . 2_666 no
    H16A O3 2.9902 . 2_666 no
    H16A C10 2.9668 . 2_666 no
    H16A C11 3.0820 . 2_666 no
    H16A C19 3.3374 . 2_656 no
    H16A H9 3.5282 . 2_656 no
    H16A H10 2.8818 . 2_656 no
    H16A H12B 2.4860 . 2_666 no
    H16A H13A 3.1643 . 2_666 no
    H16A H19B 3.0400 . 2_666 no
    H17B O2 3.4220 . 1_455 no
    H17B O2 3.4154 . 2_666 no
    H17B N2 2.8767 . 2_556 no
    H17B C11 3.4166 . 2_666 no
    H17B C13 3.4118 . 2_556 no
    H17B C21 3.4823 . 2_556 no
    H17B C24 3.4851 . 2_566 no
    H17B H6 3.5016 . 2_556 no
    H17B H10 3.5483 . 2_556 no
    H17B H12B 2.4932 . 2_666 no
    H17B H18A 3.3506 . 2_566 no
    H17B H20C 2.7540 . 2_566 no
    H18A O2 2.5154 . 1_455 no
    H18A C11 3.5891 . 1_455 no
    H18A C19 3.5463 . 1_565 no
    H18A H10 2.7485 . 1_565 no
    H18A H11A 3.4247 . 1_455 no
    H18A H12B 2.9489 . 1_455 no
    H18A H17B 3.3506 . 2_566 no
    H18A H20C 3.2218 . 2_566 no
    H19B C19 3.3639 . 1_565 no
    H19B C23 3.5003 . 2_666 no
    H19B C24 3.1740 . 2_666 no
    H19B H10 2.4185 . 1_565 no
    H19B H16A 3.0400 . 2_666 no
    H19B H19B 2.4826 . 2_666 no
    H19B H20C 3.2698 . 2_666 no
    H20C O2 3.5896 . 1_455 no
    H20C O2 2.5977 . 2_666 no
    H20C N2 3.3870 . 1_565 no
    H20C C10 3.2797 . 2_666 no
    H20C C19 3.3479 . 1_565 no
    H20C C23 3.4856 . 2_566 no
    H20C C24 3.4241 . 2_566 no
    H20C H1 3.4058 . 2_666 no
    H20C H10 2.5150 . 1_565 no
    H20C H12B 3.4795 . 1_455 no
    H20C H17B 2.7540 . 2_566 no
    H20C H18A 3.2218 . 2_566 no
    H20C H19B 3.2698 . 2_666 no
    H20C H20C 3.0947 . 2_566 no
loop_
    _geom_angle_atom_site_label_1
    _geom_angle_atom_site_label_2
    _geom_angle_atom_site_label_3
    _geom_angle_site_symmetry_1
    _geom_angle_site_symmetry_2
    _geom_angle_site_symmetry_3
    _geom_angle
    _geom_angle_publ_flag
    C10 O3 C11 . . . 116.03(17) no
    C22 O5 C23 . . . 116.67(17) no
    C1 N1 C9 . . . 120.57(19) no
    C1 N1 C15 . . . 119.36(17) no
    C9 N1 C15 . . . 120.07(15) no
    C13 N2 C21 . . . 117.3(2) no
    N1 C1 C2 . . . 123.98(18) no
    C1 C2 C3 . . . 120.06(16) no
    C1 C2 C10 . . . 114.17(18) no
    C3 C2 C10 . . . 125.77(19) no
    O1 C3 C2 . . . 125.66(17) no
    O1 C3 C8 . . . 119.87(18) no
    C2 C3 C8 . . . 114.47(19) no
    C5 C4 C8 . . . 120.8(2) no
    C4 C5 C6 . . . 120.1(2) no
    C5 C6 C7 . . . 120.61(18) no
    C6 C7 C9 . . . 119.1(2) no
    C3 C8 C4 . . . 119.6(2) no
    C3 C8 C9 . . . 122.01(18) no
    C4 C8 C9 . . . 118.38(17) no
    N1 C9 C7 . . . 120.1(2) no
    N1 C9 C8 . . . 118.82(16) no
    C7 C9 C8 . . . 121.09(19) no
    O2 C10 O3 . . . 123.53(17) no
    O2 C10 C2 . . . 123.3(2) no
    O3 C10 C2 . . . 113.22(18) no
    O3 C11 C12 . . . 106.99(18) no
    N2 C13 C14 . . . 125.5(2) no
    C13 C14 C15 . . . 116.96(19) no
    C13 C14 C22 . . . 116.01(18) no
    C15 C14 C22 . . . 127.0(2) no
    N1 C15 C14 . . . 122.56(18) no
    N1 C15 C20 . . . 117.19(18) no
    C14 C15 C20 . . . 120.3(2) no
    C17 C16 C20 . . . 120.7(3) no
    C16 C17 C18 . . . 120.2(2) no
    C17 C18 C19 . . . 120.1(2) no
    C18 C19 C21 . . . 121.1(3) no
    C15 C20 C16 . . . 123.4(2) no
    C15 C20 C21 . . . 117.64(18) no
    C16 C20 C21 . . . 118.91(18) no
    N2 C21 C19 . . . 118.7(2) no
    N2 C21 C20 . . . 122.31(18) no
    C19 C21 C20 . . . 119.01(19) no
    O4 C22 O5 . . . 124.09(19) no
    O4 C22 C14 . . . 122.8(2) no
    O5 C22 C14 . . . 113.12(18) no
    O5 C23 C24 . . . 106.50(18) no
    N1 C1 H1 . . . 118.012 no
    C2 C1 H1 . . . 118.004 no
    C5 C4 H2 . . . 119.617 no
    C8 C4 H2 . . . 119.625 no
    C4 C5 H3 . . . 119.978 no
    C6 C5 H3 . . . 119.971 no
    C5 C6 H4 . . . 119.697 no
    C7 C6 H4 . . . 119.692 no
    C6 C7 H5 . . . 120.452 no
    C9 C7 H5 . . . 120.455 no
    O3 C11 H11A . . . 110.326 no
    O3 C11 H12B . . . 110.317 no
    C12 C11 H11A . . . 110.316 no
    C12 C11 H12B . . . 110.320 no
    H11A C11 H12B . . . 108.569 no
    C11 C12 H13A . . . 109.471 no
    C11 C12 H14B . . . 109.471 no
    C11 C12 H15C . . . 109.470 no
    H13A C12 H14B . . . 109.471 no
    H13A C12 H15C . . . 109.466 no
    H14B C12 H15C . . . 109.479 no
    N2 C13 H6 . . . 117.274 no
    C14 C13 H6 . . . 117.275 no
    C17 C16 H7 . . . 119.663 no
    C20 C16 H7 . . . 119.668 no
    C16 C17 H8 . . . 119.901 no
    C18 C17 H8 . . . 119.897 no
    C17 C18 H9 . . . 119.931 no
    C19 C18 H9 . . . 119.919 no
    C18 C19 H10 . . . 119.481 no
    C21 C19 H10 . . . 119.469 no
    O5 C23 H16A . . . 110.426 no
    O5 C23 H17B . . . 110.425 no
    C24 C23 H16A . . . 110.425 no
    C24 C23 H17B . . . 110.428 no
    H16A C23 H17B . . . 108.636 no
    C23 C24 H18A . . . 109.469 no
    C23 C24 H19B . . . 109.467 no
    C23 C24 H20C . . . 109.462 no
    H18A C24 H19B . . . 109.476 no
    H18A C24 H20C . . . 109.473 no
    H19B C24 H20C . . . 109.480 no
loop_
    _geom_torsion_atom_site_label_1
    _geom_torsion_atom_site_label_2
    _geom_torsion_atom_site_label_3
    _geom_torsion_atom_site_label_4
    _geom_torsion_site_symmetry_1
    _geom_torsion_site_symmetry_2
    _geom_torsion_site_symmetry_3
    _geom_torsion_site_symmetry_4
    _geom_torsion
    _geom_torsion_publ_flag
    C10 O3 C11 C12 . . . . -163.33(14) no
    C10 O3 C11 H11A . . . . 76.6 no
    C10 O3 C11 H12B . . . . -43.3 no
    C11 O3 C10 O2 . . . . 1.9(3) no
    C11 O3 C10 C2 . . . . -178.65(13) no
    C22 O5 C23 C24 . . . . 177.74(14) no
    C22 O5 C23 H16A . . . . 57.8 no
    C22 O5 C23 H17B . . . . -62.3 no
    C23 O5 C22 O4 . . . . -0.3(3) no
    C23 O5 C22 C14 . . . . 179.11(13) no
    C1 N1 C9 C7 . . . . -179.62(14) no
    C1 N1 C9 C8 . . . . 1.3(3) no
    C9 N1 C1 C2 . . . . -2.6(3) no
    C9 N1 C1 H1 . . . . 177.4 no
    C1 N1 C15 C14 . . . . 88.7(2) no
    C1 N1 C15 C20 . . . . -92.14(18) no
    C15 N1 C1 C2 . . . . 178.02(14) no
    C15 N1 C1 H1 . . . . -2.0 no
    C9 N1 C15 C14 . . . . -90.68(19) no
    C9 N1 C15 C20 . . . . 88.5(2) no
    C15 N1 C9 C7 . . . . -0.2(3) no
    C15 N1 C9 C8 . . . . -179.35(14) no
    C13 N2 C21 C19 . . . . -179.53(15) no
    C13 N2 C21 C20 . . . . 0.3(3) no
    C21 N2 C13 C14 . . . . -0.9(3) no
    C21 N2 C13 H6 . . . . 179.0 no
    N1 C1 C2 C3 . . . . 0.8(3) no
    N1 C1 C2 C10 . . . . -178.65(15) no
    H1 C1 C2 C3 . . . . -179.2 no
    H1 C1 C2 C10 . . . . 1.3 no
    C1 C2 C3 O1 . . . . -178.32(16) no
    C1 C2 C3 C8 . . . . 2.0(3) no
    C1 C2 C10 O2 . . . . -4.8(3) no
    C1 C2 C10 O3 . . . . 175.71(15) no
    C3 C2 C10 O2 . . . . 175.77(16) no
    C3 C2 C10 O3 . . . . -3.7(3) no
    C10 C2 C3 O1 . . . . 1.1(3) no
    C10 C2 C3 C8 . . . . -178.61(15) no
    O1 C3 C8 C4 . . . . -1.2(3) no
    O1 C3 C8 C9 . . . . 177.06(15) no
    C2 C3 C8 C4 . . . . 178.49(14) no
    C2 C3 C8 C9 . . . . -3.2(3) no
    C5 C4 C8 C3 . . . . 178.51(15) no
    C5 C4 C8 C9 . . . . 0.2(3) no
    C8 C4 C5 C6 . . . . -1.0(3) no
    C8 C4 C5 H3 . . . . 178.9 no
    H2 C4 C5 C6 . . . . 179.0 no
    H2 C4 C5 H3 . . . . -1.0 no
    H2 C4 C8 C3 . . . . -1.5 no
    H2 C4 C8 C9 . . . . -179.8 no
    C4 C5 C6 C7 . . . . 0.9(3) no
    C4 C5 C6 H4 . . . . -179.1 no
    H3 C5 C6 C7 . . . . -179.1 no
    H3 C5 C6 H4 . . . . 0.9 no
    C5 C6 C7 C9 . . . . 0.1(3) no
    C5 C6 C7 H5 . . . . -179.9 no
    H4 C6 C7 C9 . . . . -179.9 no
    H4 C6 C7 H5 . . . . 0.1 no
    C6 C7 C9 N1 . . . . 179.86(15) no
    C6 C7 C9 C8 . . . . -1.0(3) no
    H5 C7 C9 N1 . . . . -0.1 no
    H5 C7 C9 C8 . . . . 179.0 no
    C3 C8 C9 N1 . . . . 1.7(3) no
    C3 C8 C9 C7 . . . . -177.41(14) no
    C4 C8 C9 N1 . . . . -179.99(15) no
    C4 C8 C9 C7 . . . . 0.9(3) no
    O3 C11 C12 H13A . . . . 63.4 no
    O3 C11 C12 H14B . . . . -56.6 no
    O3 C11 C12 H15C . . . . -176.6 no
    H11A C11 C12 H13A . . . . -176.6 no
    H11A C11 C12 H14B . . . . 63.4 no
    H11A C11 C12 H15C . . . . -56.6 no
    H12B C11 C12 H13A . . . . -56.6 no
    H12B C11 C12 H14B . . . . -176.6 no
    H12B C11 C12 H15C . . . . 63.4 no
    N2 C13 C14 C15 . . . . -0.1(3) no
    N2 C13 C14 C22 . . . . 179.21(15) no
    H6 C13 C14 C15 . . . . 179.9 no
    H6 C13 C14 C22 . . . . -0.8 no
    C13 C14 C15 N1 . . . . -179.07(14) no
    C13 C14 C15 C20 . . . . 1.8(3) no
    C13 C14 C22 O4 . . . . -6.1(3) no
    C13 C14 C22 O5 . . . . 174.47(14) no
    C15 C14 C22 O4 . . . . 173.10(16) no
    C15 C14 C22 O5 . . . . -6.3(3) no
    C22 C14 C15 N1 . . . . 1.7(3) no
    C22 C14 C15 C20 . . . . -177.43(15) no
    N1 C15 C20 C16 . . . . -1.1(3) no
    N1 C15 C20 C21 . . . . 178.46(13) no
    C14 C15 C20 C16 . . . . 178.09(15) no
    C14 C15 C20 C21 . . . . -2.4(3) no
    C17 C16 C20 C15 . . . . 178.37(15) no
    C17 C16 C20 C21 . . . . -1.2(3) no
    C20 C16 C17 C18 . . . . 0.7(3) no
    C20 C16 C17 H8 . . . . -179.3 no
    H7 C16 C17 C18 . . . . -179.3 no
    H7 C16 C17 H8 . . . . 0.7 no
    H7 C16 C20 C15 . . . . -1.6 no
    H7 C16 C20 C21 . . . . 178.8 no
    C16 C17 C18 C19 . . . . 0.3(3) no
    C16 C17 C18 H9 . . . . -179.7 no
    H8 C17 C18 C19 . . . . -179.7 no
    H8 C17 C18 H9 . . . . 0.3 no
    C17 C18 C19 C21 . . . . -0.7(3) no
    C17 C18 C19 H10 . . . . 179.3 no
    H9 C18 C19 C21 . . . . 179.2 no
    H9 C18 C19 H10 . . . . -0.8 no
    C18 C19 C21 N2 . . . . -179.92(16) no
    C18 C19 C21 C20 . . . . 0.2(3) no
    H10 C19 C21 N2 . . . . 0.1 no
    H10 C19 C21 C20 . . . . -179.8 no
    C15 C20 C21 N2 . . . . 1.3(3) no
    C15 C20 C21 C19 . . . . -178.85(14) no
    C16 C20 C21 N2 . . . . -179.13(14) no
    C16 C20 C21 C19 . . . . 0.7(3) no
    O5 C23 C24 H18A . . . . 65.3 no
    O5 C23 C24 H19B . . . . -54.7 no
    O5 C23 C24 H20C . . . . -174.7 no
    H16A C23 C24 H18A . . . . -174.8 no
    H16A C23 C24 H19B . . . . 65.2 no
    H16A C23 C24 H20C . . . . -54.8 no
    H17B C23 C24 H18A . . . . -54.6 no
    H17B C23 C24 H19B . . . . -174.6 no
    H17B C23 C24 H20C . . . . 65.4 no
_iucr_refine_instructions_details
;
TITL Diethyl 4-oxo-4H-[1,4'biquinoline]-3,3'-dicarboxylate
CELL  0.71069 7.44780 11.28350 12.58260 107.780 92.956 102.851
ZERR  2 0.00160 0.00420 0.00490 0.028 0.025 0.024
LATT 1
SFAC C H N O
UNIT 48 40 4 10
SHEL 99999.000000 0.000000
L.S. 20
FMAP 2
PLAN -25
WPDB -2
HTAB
BOND $H
CONF
LIST 4
TEMP -173.0
ACTA
SIZE 0.250 0.200 0.150
WGHT    0.093400    0.073800
FVAR       0.66870
O1    4    0.333211    0.321823    0.085770    11.00000    0.02479    0.02195 =
         0.02544    0.01587   -0.00142    0.00065
O2    4    0.802119    0.335344    0.301672    11.00000    0.01848    0.02633 =
         0.02593    0.01345   -0.00125   -0.00078
O3    4    0.699982    0.408556    0.168731    11.00000    0.01730    0.02303 =
         0.02660    0.01511    0.00165   -0.00406
O4    4    0.167565    0.170360    0.613126    11.00000    0.03231    0.02686 =
         0.01977    0.00946    0.00804    0.00607
O5    4    0.232255    0.240728    0.467501    11.00000    0.03332    0.01931 =
         0.01951    0.00881    0.00906    0.00940
N1    3    0.302046    0.085164    0.277970    11.00000    0.01318    0.01614 =
         0.01554    0.00853    0.00093    0.00177
N2    3    0.292501   -0.173693    0.464622    11.00000    0.01799    0.02311 =
         0.02466    0.01512    0.00170    0.00275
C1    1    0.463960    0.169923    0.281107    11.00000    0.01350    0.01493 =
         0.01557    0.00483    0.00220    0.00227
AFIX  43
H1    2    0.568803    0.172310    0.328763    11.00000   -1.20000
AFIX   0
C2    1    0.485996    0.252681    0.219636    11.00000    0.01417    0.01566 =
         0.01434    0.00488    0.00192    0.00245
C3    1    0.328709    0.253859    0.146495    11.00000    0.01630    0.01287 =
         0.01512    0.00486    0.00146    0.00213
C4    1   -0.010973    0.158976    0.084142    11.00000    0.02005    0.01772 =
         0.01710    0.00696    0.00289    0.00639
AFIX  43
H2    2   -0.006576    0.214541    0.040296    11.00000   -1.20000
AFIX   0
C5    1   -0.175970    0.074619    0.083183    11.00000    0.01584    0.02653 =
         0.01919    0.00735    0.00084    0.00704
AFIX  43
H3    2   -0.285226    0.073111    0.039820    11.00000   -1.20000
AFIX   0
C6    1   -0.183226   -0.009137    0.146071    11.00000    0.01474    0.02410 =
         0.02086    0.00794    0.00289    0.00197
AFIX  43
H4    2   -0.297303   -0.068126    0.144243    11.00000   -1.20000
AFIX   0
C7    1   -0.026309   -0.006786    0.210635    11.00000    0.01631    0.01904 =
         0.01690    0.00932    0.00396    0.00188
AFIX  43
H5    2   -0.031527   -0.063834    0.253104    11.00000   -1.20000
AFIX   0
C8    1    0.151379    0.164017    0.149235    11.00000    0.01528    0.01460 =
         0.01340    0.00420    0.00239    0.00376
C9    1    0.140893    0.080869    0.212746    11.00000    0.01348    0.01573 =
         0.01418    0.00528    0.00167    0.00439
C10   1    0.678396    0.334824    0.235139    11.00000    0.01677    0.01388 =
         0.01576    0.00507    0.00365    0.00069
C11   1    0.886848    0.489474    0.177882    11.00000    0.01546    0.02169 =
         0.02684    0.01159    0.00471   -0.00127
AFIX  23
H11A  2    0.968501    0.437238    0.137914    11.00000   -1.20000
H12B  2    0.940985    0.530444    0.257860    11.00000   -1.20000
AFIX   0
C12   1    0.868848    0.590301    0.125283    11.00000    0.02210    0.02701 =
         0.03786    0.01893    0.00453    0.00009
AFIX 137
H13A  2    0.794009    0.644595    0.168397    11.00000   -1.20000
H14B  2    0.808312    0.548417    0.047565    11.00000   -1.20000
H15C  2    0.992513    0.643490    0.125666    11.00000   -1.20000
AFIX   0
C13   1    0.259566   -0.060553    0.509244    11.00000    0.01493    0.02481 =
         0.01801    0.01188    0.00080    0.00300
AFIX  43
H6    2    0.234175   -0.038411    0.585070    11.00000   -1.20000
AFIX   0
C14   1    0.258697    0.032143    0.453326    11.00000    0.01230    0.01990 =
         0.01792    0.01003   -0.00019    0.00040
C15   1    0.295923   -0.000497    0.343533    11.00000    0.01197    0.01706 =
         0.01803    0.00977   -0.00063   -0.00013
C16   1    0.361422   -0.164642    0.175829    11.00000    0.01302    0.01942 =
         0.02057    0.01024    0.00192    0.00055
AFIX  43
H7    2    0.360215   -0.110120    0.131429    11.00000   -1.20000
AFIX   0
C17   1    0.395661   -0.282653    0.129406    11.00000    0.01661    0.02061 =
         0.02341    0.00616    0.00404    0.00150
AFIX  43
H8    2    0.419364   -0.309217    0.053355    11.00000   -1.20000
AFIX   0
C18   1    0.395885   -0.365522    0.194492    11.00000    0.01822    0.01759 =
         0.03320    0.00832    0.00264    0.00398
AFIX  43
H9    2    0.420313   -0.447244    0.162026    11.00000   -1.20000
AFIX   0
C19   1    0.361088   -0.328096    0.303623    11.00000    0.01830    0.02049 =
         0.03190    0.01592    0.00237    0.00287
AFIX  43
H10   2    0.360101   -0.384726    0.346187    11.00000   -1.20000
AFIX   0
C20   1    0.327693   -0.122828    0.289607    11.00000    0.01089    0.01649 =
         0.01988    0.00827   -0.00046    0.00006
C21   1    0.326566   -0.206679    0.354230    11.00000    0.01368    0.01778 =
         0.02158    0.01009   -0.00045    0.00000
C22   1    0.215038    0.153954    0.520599    11.00000    0.01310    0.02200 =
         0.01673    0.00921   -0.00025    0.00007
C23   1    0.189464    0.361858    0.526667    11.00000    0.02710    0.02044 =
         0.02434    0.00682    0.00900    0.00904
AFIX  23
H16A  2    0.268941    0.404118    0.600082    11.00000   -1.20000
H17B  2    0.057806    0.346954    0.540194    11.00000   -1.20000
AFIX   0
C24   1    0.226568    0.444316    0.452323    11.00000    0.02293    0.02228 =
         0.02523    0.00846    0.00136    0.00618
AFIX 137
H18A  2    0.139073    0.405176    0.382900    11.00000   -1.20000
H19B  2    0.353890    0.451382    0.433800    11.00000   -1.20000
H20C  2    0.210924    0.530131    0.491816    11.00000   -1.20000
HKLF 4
REM  Diethyl 4-oxo-4H-[1,4'biquinoline]-3,3'-dicarboxylate
REM R1 =  0.0517 for   3077 Fo > 4sig(Fo)  and  0.0874 for all   4479 data
REM    282 parameters refined using      0 restraints
END
WGHT      0.0934      0.0738
REM Highest difference peak  0.263,  deepest hole -0.307,  1-sigma level  0.072
Q1    1   0.0573  0.0604  0.4424  11.00000  0.05    0.26
Q2    1   0.1888  0.3779  0.0973  11.00000  0.05    0.25
Q3    1  -0.0026  0.2164  0.6245  11.00000  0.05    0.24
Q4    1   0.0847 -0.0400  0.5209  11.00000  0.05    0.24
Q5    1   0.6166  0.1058  0.2403  11.00000  0.05    0.24
Q6    1  -0.2017  0.1085  0.2442  11.00000  0.05    0.23
Q7    1   0.4683 -0.0597  0.3561  11.00000  0.05    0.22
Q8    1   0.7108  0.6857  0.1066  11.00000  0.05    0.22
Q9    1   0.6157  0.2590  0.2015  11.00000  0.05    0.22
Q10   1   0.6360  0.1795  0.2010  11.00000  0.05    0.22
Q11   1  -0.3363  0.1579  0.0897  11.00000  0.05    0.22
Q12   1   0.5695  0.4971  0.2093  11.00000  0.05    0.22
Q13   1   0.1706  0.0532  0.6766  11.00000  0.05    0.21
Q14   1   0.7319  0.5574  0.1976  11.00000  0.05    0.21
Q15   1   0.1977  0.3280  0.1653  11.00000  0.05    0.21
Q16   1   1.0268  0.3831  0.1444  11.00000  0.05    0.21
Q17   1   0.2573 -0.0188  0.4726  11.00000  0.05    0.21
Q18   1   0.6426  0.2390  0.0538  11.00000  0.05    0.21
Q19   1   0.2204  0.2244  0.1608  11.00000  0.05    0.21
Q20   1   0.1195  0.0702  0.0382  11.00000  0.05    0.21
Q21   1   0.4815  0.1119  0.1440  11.00000  0.05    0.21
Q22   1   0.5456 -0.4681  0.1831  11.00000  0.05    0.20
Q23   1  -0.1965  0.1583  0.1869  11.00000  0.05    0.20
Q24   1   0.8537  0.7262  0.2244  11.00000  0.05    0.20
Q25   1   0.1616  0.2113  0.3028  11.00000  0.05    0.20
;
