# Supplementary material for: Diethyl 4-oxo-4H-[1,4′-bi­quinoline]-3,3′-di­carboxyl­ate
Source: Acta Crystallogr Sect E Struct Rep Online. 2014 Apr 5;70(Pt 5):o523. doi: 10.1107/S1600536814007314 (PMC4011309; doi:10.1107/S1600536814007314)
Supplement: Supplementary file 2 [file e-70-0o523-Isup2.hkl]

# 
# h,k,l, Fc-squared, Fo-squared, sigma(Fo-squared) and status flag 
# 
data_I
_shelx_title ' Diethyl 4-oxo-4H-[1,4'biquinoline]-3,3'-dicarboxylate' 
_shelx_refln_list_code          4 
_shelx_F_calc_maximum      180.40 
_exptl_crystal_F_000       436.00 
_reflns_d_resolution_high  0.7696 
 
loop_ 
 _symmetry_equiv_pos_as_xyz 
 'x, y, z' 
 '-x, -y, -z' 
 
_cell_length_a     7.4478 
_cell_length_b    11.2835 
_cell_length_c    12.5826 
_cell_angle_alpha 107.780 
_cell_angle_beta   92.956 
_cell_angle_gamma 102.851 
 
_shelx_F_squared_multiplier     1.000 
 
loop_ 
 _refln_index_h 
 _refln_index_k 
 _refln_index_l 
 _refln_F_squared_calc 
 _refln_F_squared_meas 
 _refln_F_squared_sigma 
 _refln_observed_status 
   1   0   0      126.66      125.55      3.09 o 
   2   0   0    12471.26    11551.65    188.94 o 
   3   0   0      377.58      384.76      6.27 o 
   4   0   0        1.94       -1.33      2.82 o 
   5   0   0        2.17        4.59      3.18 o 
   6   0   0      947.49     1228.64     22.12 o 
   7   0   0       18.24       13.44      4.67 o 
   8   0   0       18.72        6.60      8.23 o 
   9   0   0        6.51       -5.10      7.34 o 
  -9   1   0        0.03       -1.25      6.84 o 
  -8   1   0       74.14       71.85      7.07 o 
  -7   1   0      261.83      316.76     13.02 o 
  -6   1   0        2.03       -2.19      4.38 o 
  -5   1   0       13.21       10.46      5.42 o 
  -4   1   0        3.01        4.83      2.71 o 
  -3   1   0       62.27       58.61      3.23 o 
  -2   1   0     2014.86     1915.70     20.81 o 
  -1   1   0      307.80      302.46      4.54 o 
   1   1   0       45.63       43.56      2.93 o 
   2   1   0     5731.32     5667.41     47.29 o 
   3   1   0      244.90      244.31      5.86 o 
   4   1   0     1696.30     1756.66     21.33 o 
   5   1   0       46.23       54.47     14.74 o 
   6   1   0      301.20      377.92     13.10 o 
   7   1   0       38.46       44.55      5.32 o 
   8   1   0       10.52        9.66      5.59 o 
   9   1   0      185.29      180.79     12.86 o 
  -9   2   0       57.54       58.30      6.44 o 
  -8   2   0       48.45       39.87      6.15 o 
  -7   2   0      214.82      250.20     11.96 o 
  -6   2   0      271.54      324.25     11.96 o 
  -5   2   0       40.41       46.28     14.68 o 
  -4   2   0       87.52      104.20      4.35 o 
  -3   2   0        7.26        2.56      2.59 o 
  -2   2   0       68.90       57.01      2.62 o 
  -1   2   0     5328.68     4568.08     39.18 o 
   0   2   0      294.99      309.88      6.66 o 
   1   2   0     1201.30     1124.56     11.36 o 
   2   2   0      177.35      190.66      4.53 o 
   3   2   0      146.14      147.10      5.06 o 
   4   2   0      584.73      538.60     10.52 o 
   5   2   0       55.40       61.19      5.97 o 
   6   2   0       82.09       87.24      7.38 o 
   7   2   0      193.18      173.99     11.18 o 
   8   2   0        7.47       18.81      5.73 o 
  -9   3   0       51.85       44.26      6.35 o 
  -8   3   0        0.01        0.00      5.86 o 
  -7   3   0       88.51      134.47      8.92 o 
  -6   3   0       10.55       22.83      3.38 o 
  -5   3   0       14.47       12.32      2.39 o 
  -4   3   0       22.78       19.07      2.29 o 
  -3   3   0      943.86      935.01     23.56 o 
  -2   3   0       16.77       13.65      2.46 o 
  -1   3   0      381.06      372.27      5.09 o 
   0   3   0      119.52      128.86      3.89 o 
   1   3   0       40.86       40.00      2.77 o 
   2   3   0     1167.03     1196.42     10.82 o 
   3   3   0       44.39       41.44      8.41 o 
   4   3   0       39.12       43.33      6.24 o 
   5   3   0      133.10      106.63      7.78 o 
   6   3   0        1.30        0.87      5.32 o 
   7   3   0        7.99        2.88      5.26 o 
   8   3   0       81.40      108.44     10.53 o 
  -9   4   0       12.96       17.85      4.88 o 
  -8   4   0       97.81       97.26      6.80 o 
  -7   4   0        0.77        0.89      5.01 o 
  -6   4   0      682.59      856.05     18.70 o 
  -5   4   0       63.56       65.61      8.34 o 
  -4   4   0     4236.39     4399.43     44.98 o 
  -3   4   0       15.64       15.77      4.43 o 
  -2   4   0      365.45      363.67      6.08 o 
  -1   4   0      130.06      134.87      7.56 o 
   0   4   0      469.74      445.55      6.23 o 
   1   4   0      145.34      149.38      4.43 o 
   2   4   0     1493.89     1538.20     20.63 o 
   3   4   0        0.17       -2.18      3.01 o 
   4   4   0      451.19      497.41     13.46 o 
   5   4   0        6.69        4.76      3.58 o 
   6   4   0        3.59       -3.31      6.35 o 
   7   4   0       36.38       42.51      6.53 o 
   8   4   0        3.26        2.62      6.55 o 
  -9   5   0        0.63       13.10      4.25 o 
  -8   5   0       43.60       40.34      6.49 o 
  -7   5   0       29.41       30.93      5.10 o 
  -6   5   0       42.76       46.78      4.32 o 
  -5   5   0       18.08       12.77      3.15 o 
  -4   5   0     1263.09     1422.27     17.71 o 
  -3   5   0       98.51       97.43      9.96 o 
  -2   5   0     1010.73     1117.91     54.66 o 
  -1   5   0     1072.90     1123.81     11.94 o 
   0   5   0      352.99      366.38     11.94 o 
   1   5   0      129.65      139.61      4.74 o 
   2   5   0      279.38      293.54      6.89 o 
   3   5   0       10.62        7.86      2.59 o 
   4   5   0        0.07       -4.83      4.83 o 
   5   5   0        0.88        0.45      4.67 o 
   6   5   0        5.34       -6.78      6.78 o 
   7   5   0       43.60       44.37      6.62 o 
  -9   6   0       22.14       24.78      5.50 o 
  -8   6   0        7.60        7.96      5.55 o 
  -7   6   0       11.86        8.97      6.04 o 
  -6   6   0      197.06      241.52     11.03 o 
  -5   6   0      252.33      266.68     10.42 o 
  -4   6   0      187.26      200.57      6.29 o 
  -3   6   0      139.44      169.50      5.40 o 
  -2   6   0      146.12      143.55      7.64 o 
  -1   6   0       30.71       32.23      2.38 o 
   0   6   0      907.09      940.76     11.06 o 
   1   6   0       79.17       75.38      4.54 o 
   2   6   0       39.97       36.79      2.92 o 
   3   6   0        2.53       -5.52      5.52 o 
   4   6   0        1.49        3.73      4.96 o 
   5   6   0      166.14      129.13     10.42 o 
   6   6   0       62.52       49.74      6.73 o 
   7   6   0        6.00        8.97      7.11 o 
  -9   7   0        0.27        1.32      5.84 o 
  -8   7   0       34.52       33.10      6.82 o 
  -7   7   0       19.04        9.68      5.19 o 
  -6   7   0        6.44        6.49      4.65 o 
  -5   7   0       21.19       19.97      3.85 o 
  -4   7   0        0.57       -4.03      4.41 o 
  -3   7   0       84.99       98.64      6.50 o 
  -2   7   0      178.84      207.95      6.32 o 
  -1   7   0       49.44       55.85      2.91 o 
   0   7   0       14.88       18.30      2.16 o 
   1   7   0       30.67       37.09      3.07 o 
   2   7   0        9.50        8.07      5.64 o 
   3   7   0       21.58       25.14      4.29 o 
   4   7   0      142.28      121.59     10.18 o 
   5   7   0        0.03       -7.56      7.56 o 
   6   7   0        4.74        8.45      6.51 o 
  -9   8   0       14.48       13.89      5.23 o 
  -8   8   0       28.24       31.58      5.73 o 
  -7   8   0        0.18       -8.68      8.68 o 
  -6   8   0        1.71       -6.11      6.11 o 
  -5   8   0       13.05       11.36      3.78 o 
  -4   8   0       95.52      118.68      7.58 o 
  -3   8   0        4.00       10.35      3.96 o 
  -2   8   0      635.66      618.01     15.12 o 
  -1   8   0       69.72       66.73      4.61 o 
   0   8   0       37.38       31.96      2.89 o 
   1   8   0       24.93       28.47      4.00 o 
   2   8   0       17.17        3.18      4.76 o 
   3   8   0        4.76        5.39      6.04 o 
   4   8   0      182.58      176.07     11.34 o 
   5   8   0       11.83       10.42      5.70 o 
   6   8   0        4.19        4.61      7.22 o 
  -8   9   0      169.73      162.25     12.28 o 
  -7   9   0       29.07       34.82      5.90 o 
  -6   9   0      128.49      106.29      9.19 o 
  -5   9   0       75.18       78.97      5.75 o 
  -4   9   0        0.00        3.33      4.23 o 
  -3   9   0        3.07       -2.30      6.26 o 
  -2   9   0       84.07       84.40      6.82 o 
  -1   9   0       65.73       55.35      4.74 o 
   0   9   0       18.19       22.51      2.88 o 
   1   9   0      119.51      132.77      8.99 o 
   2   9   0       34.51       31.02      5.43 o 
   3   9   0      519.22      489.83     17.26 o 
   4   9   0       22.09       20.71      6.08 o 
   5   9   0       43.72       42.22      6.04 o 
  -8  10   0        0.55        5.28      6.35 o 
  -7  10   0        9.68       16.73      5.86 o 
  -6  10   0       62.68       54.95      6.64 o 
  -5  10   0        8.97        9.93      6.69 o 
  -4  10   0       91.90       68.28      5.75 o 
  -3  10   0       72.72       54.72      6.15 o 
  -2  10   0        1.86        1.27      5.34 o 
  -1  10   0        1.68        3.00      5.55 o 
   0  10   0      100.46      105.57      6.05 o 
   1  10   0       23.83       24.29      5.73 o 
   2  10   0       24.09       26.08      5.81 o 
   3  10   0       46.16       48.42      6.69 o 
   4  10   0       57.67       61.07      6.80 o 
  -7  11   0       11.97       18.23      5.12 o 
  -6  11   0      109.38      120.40     10.89 o 
  -5  11   0      116.64      120.58     10.67 o 
  -4  11   0       10.68        8.81      7.42 o 
  -3  11   0       84.22       86.26      6.13 o 
  -2  11   0        5.62       -3.85      7.13 o 
  -1  11   0       43.78       39.02      5.59 o 
   0  11   0       60.17       62.42     10.22 o 
   1  11   0       33.26       47.46      5.03 o 
   2  11   0       13.79       17.64      6.91 o 
   3  11   0        1.89        3.78      6.73 o 
  -6  12   0      254.83      220.39     13.60 o 
  -5  12   0       14.27       10.82      7.89 o 
  -4  12   0        0.18       -2.26      7.72 o 
  -3  12   0       36.50       43.81      6.57 o 
  -2  12   0        3.04        8.52      5.73 o 
  -1  12   0       39.17       40.05      5.90 o 
   0  12   0      896.24      968.80     17.98 o 
   1  12   0        0.02        4.85      7.89 o 
   2  12   0       91.64       92.81      8.10 o 
  -5  13   0       23.85       22.39      5.95 o 
  -4  13   0        0.60        4.43      7.13 o 
  -3  13   0        1.30        5.01      7.92 o 
  -2  13   0        9.65       17.80      5.52 o 
  -1  13   0      144.93      172.96     12.99 o 
   0  13   0       57.60       60.75      5.45 o 
   1  13   0        0.47        2.73      7.51 o 
   1 -14   1       16.80       35.22      6.37 o 
   2 -14   1        5.83       14.29      6.08 o 
   3 -14   1        1.95       10.62      9.37 o 
  -1 -13   1        7.41       18.05      6.19 o 
   0 -13   1      238.07      265.48     12.52 o 
   1 -13   1       56.98       82.83      7.22 o 
   2 -13   1        0.67        2.44      7.85 o 
   3 -13   1       41.66       53.34      7.54 o 
   4 -13   1       18.08       18.29      6.17 o 
   5 -13   1       37.55       46.45      6.26 o 
  -3 -12   1        2.56       18.36      5.64 o 
  -2 -12   1       25.92       20.08      6.51 o 
  -1 -12   1        0.19       -8.65      8.65 o 
   0 -12   1        0.34        6.42      4.03 o 
   1 -12   1        1.46        7.07      5.79 o 
   2 -12   1       38.59       45.91      6.17 o 
   3 -12   1        0.13       -0.47      7.47 o 
   4 -12   1        0.05        8.90      7.69 o 
   5 -12   1       12.34       22.56      6.40 o 
   6 -12   1      192.09      173.85     13.24 o 
   7 -12   1        0.57        0.02      7.25 o 
  -4 -11   1       11.13       16.53      5.48 o 
  -3 -11   1        2.38        1.81      7.42 o 
  -2 -11   1        3.95       -1.23      9.30 o 
  -1 -11   1       87.82       96.39      7.04 o 
   0 -11   1      450.99      465.09     12.13 o 
   1 -11   1       16.99       10.02      5.50 o 
   2 -11   1      163.22      174.17     10.85 o 
   3 -11   1       29.51       36.65      5.23 o 
   4 -11   1       90.38       94.24      6.87 o 
   5 -11   1      105.69      111.17      9.68 o 
   6 -11   1        5.21        3.76      5.84 o 
   7 -11   1       14.39       14.85      4.83 o 
  -5 -10   1      320.73      310.29     16.97 o 
  -4 -10   1      141.01      135.75     11.56 o 
  -3 -10   1      350.67      384.20     16.24 o 
  -2 -10   1      299.19      304.72     14.16 o 
  -1 -10   1       19.72       17.82      5.34 o 
   0 -10   1       51.71       52.35      3.49 o 
   1 -10   1       26.58       26.93      4.20 o 
   2 -10   1      227.08      254.63     11.81 o 
   3 -10   1       78.95       88.40      8.77 o 
   4 -10   1        2.05       -0.94      6.33 o 
   5 -10   1       14.25       12.93      4.50 o 
   6 -10   1       52.55       36.70      6.46 o 
   7 -10   1       11.66        6.42      5.95 o 
   8 -10   1        6.17       18.70      4.79 o 
  -5  -9   1       14.64       20.46      5.34 o 
  -4  -9   1      193.56      200.53     14.04 o 
  -3  -9   1      188.84      210.33     12.14 o 
  -2  -9   1        8.54        9.30      6.62 o 
  -1  -9   1       86.37       78.07      5.70 o 
   0  -9   1       86.82       83.02     10.06 o 
   1  -9   1      187.14      190.40      9.73 o 
   2  -9   1        8.47        2.24      5.61 o 
   3  -9   1       13.14       20.69      4.63 o 
   4  -9   1        6.36       -0.42      5.14 o 
   5  -9   1       53.61       58.97      4.96 o 
   6  -9   1        0.55        7.40      6.33 o 
   7  -9   1       18.15       11.03      8.25 o 
   8  -9   1       28.99       27.06      5.19 o 
  -6  -8   1        1.57       -1.97      6.40 o 
  -5  -8   1        7.62       15.99      5.97 o 
  -4  -8   1      134.34      109.31     10.47 o 
  -3  -8   1        0.87        0.49      5.77 o 
  -2  -8   1       31.80       35.38      4.74 o 
  -1  -8   1        2.52       -3.87      5.52 o 
   0  -8   1       65.61       65.02      3.63 o 
   1  -8   1      198.91      199.57     13.93 o 
   2  -8   1      728.55      791.60     16.59 o 
   3  -8   1      169.27      190.09      9.75 o 
   4  -8   1       46.55       46.83      4.34 o 
   5  -8   1       50.58       57.92      4.56 o 
   6  -8   1       80.72       88.65      8.10 o 
   7  -8   1        0.00       -6.11      6.11 o 
   8  -8   1       39.67       26.14      6.75 o 
   9  -8   1       12.44        6.08      7.09 o 
  -7  -7   1        0.53        5.43      6.28 o 
  -6  -7   1        0.00        2.30      4.92 o 
  -5  -7   1       30.92       29.25      5.23 o 
  -4  -7   1       66.94       56.20      5.66 o 
  -3  -7   1       21.51       16.46      4.25 o 
  -2  -7   1       71.36       73.53      7.29 o 
  -1  -7   1       14.49       13.41      2.56 o 
   0  -7   1       38.59       40.55      3.00 o 
   1  -7   1      206.24      233.81      9.17 o 
   2  -7   1       10.60        6.90      2.17 o 
   3  -7   1       62.43       60.31      3.25 o 
   4  -7   1       75.37       72.41      4.61 o 
   5  -7   1       49.41       53.76      4.58 o 
   6  -7   1        4.39        2.73      3.65 o 
   7  -7   1       44.15       50.27      5.23 o 
   8  -7   1       82.57       70.47      7.18 o 
   9  -7   1        4.96        0.69      8.19 o 
  -7  -6   1       33.24       25.20      5.88 o 
  -6  -6   1       76.42       78.79      6.73 o 
  -5  -6   1        0.08       -5.10      6.06 o 
  -4  -6   1       64.09       73.28      7.22 o 
  -3  -6   1       87.95       92.61      6.93 o 
  -2  -6   1      104.05      105.61      5.23 o 
  -1  -6   1       77.43       64.19      3.38 o 
   0  -6   1      181.43      188.15      5.24 o 
   1  -6   1       47.57       48.34      2.38 o 
   2  -6   1      680.83      694.31     25.68 o 
   3  -6   1       83.81       86.59      4.56 o 
   4  -6   1        0.09        4.76      2.81 o 
   5  -6   1       66.40       59.06      4.38 o 
   6  -6   1        3.28        8.63      2.97 o 
   7  -6   1        0.54        6.60      4.52 o 
   8  -6   1       46.09       34.89      6.57 o 
   9  -6   1        1.36       -7.56      7.56 o 
  -7  -5   1      121.45      113.85     11.36 o 
  -6  -5   1        7.47        1.01      6.53 o 
  -5  -5   1       23.61       31.40      4.25 o 
  -4  -5   1       28.10       26.23      3.78 o 
  -3  -5   1       13.29        7.50      2.58 o 
  -2  -5   1        0.24       -2.22      3.00 o 
  -1  -5   1       27.09       29.07      2.26 o 
   0  -5   1        7.26        6.84      2.05 o 
   1  -5   1        1.83        4.91      2.04 o 
   2  -5   1      126.60      133.52      4.94 o 
   3  -5   1      256.47      297.08     14.44 o 
   4  -5   1       17.39       15.69      2.28 o 
   5  -5   1      148.52      109.96      7.02 o 
   6  -5   1       23.19       21.56      3.82 o 
   7  -5   1       26.33       26.19      4.34 o 
   8  -5   1      189.62      188.14     13.31 o 
   9  -5   1        2.05        6.28      6.62 o 
  -8  -4   1       20.84       21.18      5.68 o 
  -7  -4   1       14.51       18.11      5.30 o 
  -6  -4   1        2.51       -6.46      6.60 o 
  -5  -4   1        3.21        3.89      3.38 o 
  -4  -4   1      116.71      112.98      7.31 o 
  -3  -4   1      455.29      450.29      8.29 o 
  -2  -4   1      550.31      587.00      8.64 o 
  -1  -4   1       13.22        9.45      4.53 o 
   0  -4   1      308.61      268.99      5.01 o 
   1  -4   1      302.20      273.57      4.99 o 
   2  -4   1      520.33      470.65     33.02 o 
   3  -4   1        3.61       -1.48      2.98 o 
   4  -4   1      301.96      333.49      7.11 o 
   5  -4   1       18.44       23.83     11.89 o 
   6  -4   1      857.39      579.48     15.56 o 
   7  -4   1       79.10       92.29      8.07 o 
   8  -4   1      383.55      405.05     16.73 o 
   9  -4   1      119.92      122.33     10.85 o 
  -8  -3   1       75.40       88.07      7.04 o 
  -7  -3   1        3.09        4.67      6.40 o 
  -6  -3   1        0.00        4.34      5.26 o 
  -5  -3   1       62.43       38.96      4.07 o 
  -4  -3   1       35.34       34.88      4.51 o 
  -3  -3   1      175.53      179.65     11.47 o 
  -2  -3   1     2458.72     2492.45     21.44 o 
  -1  -3   1      145.21      136.41      3.73 o 
   0  -3   1      786.10      773.28      7.80 o 
   1  -3   1       17.87       15.85      1.56 o 
   2  -3   1      554.60      504.22     16.28 o 
   3  -3   1        2.27       -3.08      3.39 o 
   4  -3   1      353.44      355.28     10.03 o 
   5  -3   1        2.96        3.69      3.01 o 
   6  -3   1       28.25       25.58      3.60 o 
   7  -3   1      166.64      188.70     10.56 o 
   8  -3   1      212.34      220.82     13.35 o 
   9  -3   1       22.02       27.04      5.30 o 
  -8  -2   1       12.13       13.62      6.08 o 
  -7  -2   1       54.27       44.32      5.43 o 
  -6  -2   1        1.86       -4.58      4.58 o 
  -5  -2   1       63.28       43.90      3.73 o 
  -4  -2   1      403.89      439.22     10.96 o 
  -3  -2   1     3226.66     3278.74     39.28 o 
  -2  -2   1     2084.44     2020.21     44.69 o 
  -1  -2   1        3.45        6.65      1.39 o 
   0  -2   1       13.74        8.24      1.15 o 
   1  -2   1     3148.84     2571.28     29.61 o 
   2  -2   1       15.69       11.36      1.63 o 
   3  -2   1      901.68      837.37     35.02 o 
   4  -2   1       19.15        5.86      2.47 o 
   5  -2   1      191.91      207.33     29.71 o 
   6  -2   1       77.28      102.63      7.54 o 
   7  -2   1       89.26      108.28      8.32 o 
   8  -2   1       25.82       26.23      6.42 o 
   9  -2   1       10.57        6.91      4.94 o 
  -9  -1   1        0.42       -1.32      6.37 o 
  -8  -1   1       90.36       92.92      7.25 o 
  -7  -1   1       41.50       43.99      5.30 o 
  -6  -1   1       66.25       83.37      7.13 o 
  -5  -1   1      114.19      102.94      5.88 o 
  -4  -1   1      176.12      179.29     11.49 o 
  -3  -1   1     2371.92     2433.34     21.32 o 
  -2  -1   1     1141.11     1170.49     14.99 o 
  -1  -1   1     6815.80     6425.61     43.68 o 
   1  -1   1     1002.90      852.78     10.82 o 
   2  -1   1        4.01        5.05      1.45 o 
   3  -1   1      466.04      519.19     11.10 o 
   4  -1   1      583.63      568.26      8.52 o 
   5  -1   1        4.45        9.77      2.23 o 
   6  -1   1      771.88      973.08     19.84 o 
   7  -1   1        0.17        1.79      5.73 o 
   8  -1   1       51.45       53.29      6.73 o 
   9  -1   1       32.26       33.79      5.57 o 
  -9   0   1       39.84       44.66      6.08 o 
  -8   0   1       13.14       13.57      5.34 o 
  -7   0   1       19.39        6.75      6.87 o 
  -6   0   1       66.05       73.84      7.00 o 
  -5   0   1      134.57      120.06     15.81 o 
  -4   0   1      399.37      388.19     31.92 o 
  -3   0   1     1132.92     1047.66     10.28 o 
  -2   0   1      358.23      343.24     10.54 o 
  -1   0   1     1389.89     1288.51     18.09 o 
   1   0   1      581.48      563.51      6.53 o 
   2   0   1    22737.85    21091.11     76.94 o 
   3   0   1        4.24        1.25      2.63 o 
   4   0   1     2515.56     2461.60     80.14 o 
   5   0   1       77.94       68.34      9.39 o 
   6   0   1      601.47      741.15     17.73 o 
   7   0   1       74.11       73.51      5.97 o 
   8   0   1       46.56       54.68      6.42 o 
   9   0   1       66.35       61.19      6.57 o 
  -9   1   1       20.95       23.77      5.55 o 
  -8   1   1        0.78        7.38      7.38 o 
  -7   1   1        8.89        4.41      5.59 o 
  -6   1   1     1472.79     1885.50     26.84 o 
  -5   1   1      230.08      230.79      6.38 o 
  -4   1   1      362.74      350.85      6.82 o 
  -3   1   1       40.51       38.60      2.87 o 
  -2   1   1        1.88        3.38      1.48 o 
  -1   1   1     2287.20     2059.53     24.47 o 
   0   1   1     2326.83     2123.82     80.75 o 
   1   1   1      201.68      204.07      4.90 o 
   2   1   1     1982.03     1934.56     16.75 o 
   3   1   1       18.64       26.58      2.21 o 
   4   1   1     4540.13     4571.63     40.08 o 
   5   1   1     2422.18     1493.34     22.54 o 
   6   1   1     1197.94     1636.84     26.59 o 
   7   1   1      318.49      313.31     13.31 o 
   8   1   1       27.86       11.52      8.27 o 
   9   1   1        0.27        4.07      6.62 o 
  -9   2   1        3.14        4.88      7.31 o 
  -8   2   1       47.38       41.55      5.81 o 
  -7   2   1      368.95      458.94     15.32 o 
  -6   2   1        5.71        3.62      4.88 o 
  -5   2   1       97.68      119.95     23.11 o 
  -4   2   1       33.03       33.06      2.20 o 
  -3   2   1     1091.95     1048.14     28.13 o 
  -2   2   1     1597.24     1483.41     43.79 o 
  -1   2   1       31.56       27.93      2.08 o 
   0   2   1        7.79       12.85      1.39 o 
   1   2   1     1390.07     1344.25     13.09 o 
   2   2   1     1110.31     1083.46      9.80 o 
   3   2   1      367.79      395.98      9.81 o 
   4   2   1        3.51        3.87      2.59 o 
   5   2   1      138.25      108.60      7.56 o 
   6   2   1      461.30      566.84     16.46 o 
   7   2   1       11.25        8.61      6.46 o 
   8   2   1      594.16      537.06     19.93 o 
  -9   3   1       96.83       93.34      7.29 o 
  -8   3   1        3.76       -3.62      6.37 o 
  -7   3   1     1662.07     2218.16     32.70 o 
  -6   3   1       15.40       27.48      3.49 o 
  -5   3   1       61.62       74.90      7.57 o 
  -4   3   1       24.96       21.53      2.32 o 
  -3   3   1      159.56      154.80      4.67 o 
  -2   3   1       93.03       83.26      3.34 o 
  -1   3   1     3191.69     3119.85     30.56 o 
   0   3   1      134.32      125.35      3.48 o 
   1   3   1        7.40        5.60      2.09 o 
   2   3   1        2.32        6.24      2.38 o 
   3   3   1      268.07      281.64      6.77 o 
   4   3   1        0.19       -1.91      3.29 o 
   5   3   1        1.67        5.64      3.87 o 
   6   3   1       56.31       53.11      5.10 o 
   7   3   1      135.47      131.68     11.49 o 
   8   3   1      116.62       95.00      7.36 o 
  -9   4   1        4.67        1.79      7.49 o 
  -8   4   1      125.91      120.16     10.24 o 
  -7   4   1        3.23        8.68      3.35 o 
  -6   4   1        0.08        2.59      4.00 o 
  -5   4   1      365.26      472.81     60.20 o 
  -4   4   1        3.77        3.63      3.13 o 
  -3   4   1     1416.77     1504.26     25.51 o 
  -2   4   1     1060.72     1103.28     40.48 o 
  -1   4   1      208.39      170.43      4.47 o 
   0   4   1      438.74      445.95     12.75 o 
   1   4   1      457.87      435.74     16.60 o 
   2   4   1     1041.99     1083.15     11.79 o 
   3   4   1      200.78      200.21      6.40 o 
   4   4   1        1.26        2.42      4.05 o 
   5   4   1        3.79        6.82      3.18 o 
   6   4   1       55.94       50.38      5.52 o 
   7   4   1       51.15       52.02      6.75 o 
   8   4   1       58.88       70.94      6.84 o 
  -9   5   1        5.25       11.27      4.58 o 
  -8   5   1       79.48       80.06      6.44 o 
  -7   5   1       23.82       25.67      4.43 o 
  -6   5   1        0.32       -3.51      4.54 o 
  -5   5   1      110.25      141.05      8.07 o 
  -4   5   1       13.52       14.14      2.45 o 
  -3   5   1        3.76       -9.42     16.94 o 
  -2   5   1     1167.14     1294.65     35.04 o 
  -1   5   1        0.78        1.53      2.42 o 
   0   5   1     1255.76     1370.66     12.36 o 
   1   5   1     1328.26     1404.15     16.09 o 
   2   5   1      132.80      151.55      5.56 o 
   3   5   1      166.59      176.16      9.03 o 
   4   5   1      189.30      166.18      9.59 o 
   5   5   1       24.52       11.70      4.83 o 
   6   5   1        4.62        1.03      7.25 o 
   7   5   1       21.22       29.50      5.64 o 
  -9   6   1      108.36      113.16     11.03 o 
  -8   6   1       72.27       55.13      6.87 o 
  -7   6   1      154.86      165.85     10.78 o 
  -6   6   1       48.47       61.39      6.04 o 
  -5   6   1       76.57      113.87      7.31 o 
  -4   6   1      115.28      121.68      6.99 o 
  -3   6   1      212.65      230.16     16.43 o 
  -2   6   1      126.92      133.87     12.01 o 
  -1   6   1        0.60        0.84      2.03 o 
   0   6   1       18.12       22.78      2.26 o 
   1   6   1      200.52      209.26      7.78 o 
   2   6   1      764.80      805.71     17.24 o 
   3   6   1        2.01        6.64      5.32 o 
   4   6   1       13.58       22.16      4.14 o 
   5   6   1       16.98       14.89      5.21 o 
   6   6   1        1.16       -0.54      8.63 o 
   7   6   1       25.29       35.00      5.52 o 
  -9   7   1      139.13      127.76     12.10 o 
  -8   7   1        2.66       -8.27      8.27 o 
  -7   7   1        0.98       -5.55      6.64 o 
  -6   7   1       31.74       34.93      4.54 o 
  -5   7   1        0.16        1.21      4.79 o 
  -4   7   1        4.40        1.05      4.00 o 
  -3   7   1        1.79        0.39      3.92 o 
  -2   7   1       79.73       65.60      3.27 o 
  -1   7   1       38.07       33.38      2.60 o 
   0   7   1       99.51      108.32      5.13 o 
   1   7   1      123.51      129.71      7.67 o 
   2   7   1       44.30       47.86      5.03 o 
   3   7   1      213.65      200.17     10.40 o 
   4   7   1        0.47        7.13      6.42 o 
   5   7   1        0.22       10.35      7.20 o 
   6   7   1       47.25       43.32      6.26 o 
  -8   8   1        5.01       11.16      4.56 o 
  -7   8   1        7.88        4.23      7.87 o 
  -6   8   1       28.00       21.96      4.92 o 
  -5   8   1        1.27       -0.42      3.53 o 
  -4   8   1       45.70       36.47      4.34 o 
  -3   8   1       81.38      102.02      7.63 o 
  -2   8   1       43.30       47.72      4.43 o 
  -1   8   1        7.16        4.50      4.99 o 
   0   8   1      117.30      119.65      5.62 o 
   1   8   1       46.89       56.74      4.63 o 
   2   8   1       71.60       86.46      8.25 o 
   3   8   1        0.09       -2.30      6.60 o 
   4   8   1        7.07       -0.56      7.63 o 
   5   8   1        5.02       -8.79      8.79 o 
   6   8   1       12.26        8.14      6.42 o 
  -8   9   1       60.02       63.51      6.28 o 
  -7   9   1       85.08       63.09      7.16 o 
  -6   9   1       43.81       46.14      5.81 o 
  -5   9   1       66.11       65.88      5.84 o 
  -4   9   1      126.53      112.73      8.77 o 
  -3   9   1        6.11        7.67      4.36 o 
  -2   9   1      123.63      133.35      8.65 o 
  -1   9   1       68.77       76.48      7.34 o 
   0   9   1        0.25        3.63      2.84 o 
   1   9   1       51.65       50.12      5.52 o 
   2   9   1       15.90       21.65      5.05 o 
   3   9   1        4.33        9.46      7.94 o 
   4   9   1       38.74       28.65      6.55 o 
   5   9   1       22.59       15.74      5.14 o 
  -8  10   1        4.51       -1.97      7.63 o 
  -7  10   1       74.44       65.95      7.00 o 
  -6  10   1       26.50       29.61      5.90 o 
  -5  10   1      137.11      125.37     10.44 o 
  -4  10   1        5.43        3.31      6.42 o 
  -3  10   1      139.75      147.13     11.07 o 
  -2  10   1       73.49       48.46      5.32 o 
  -1  10   1       80.42       80.96      6.33 o 
   0  10   1      189.72      179.03     16.86 o 
   1  10   1       26.79       23.82      5.41 o 
   2  10   1        8.42        7.96      8.05 o 
   3  10   1      195.14      188.72     13.60 o 
   4  10   1       17.85        7.80      8.23 o 
  -7  11   1        0.79        0.02      6.40 o 
  -6  11   1       17.16       21.04      4.76 o 
  -5  11   1       14.84       28.29      5.46 o 
  -4  11   1        0.11        9.53      7.25 o 
  -3  11   1        3.25       -7.67      7.67 o 
  -2  11   1        0.77       -0.02      7.13 o 
  -1  11   1       44.24       52.87      5.86 o 
   0  11   1      225.25      218.00     17.23 o 
   1  11   1      165.60      170.10     11.27 o 
   2  11   1        0.19      -10.62     10.62 o 
   3  11   1        0.68       -6.49      7.72 o 
  -6  12   1        1.60        3.94      6.98 o 
  -5  12   1        1.51        3.04      6.55 o 
  -4  12   1       11.99       22.92      5.26 o 
  -3  12   1        8.51        2.91      8.41 o 
  -2  12   1        3.11       14.56      5.97 o 
  -1  12   1        2.19        3.47      6.49 o 
   0  12   1      129.58      137.24      8.18 o 
   1  12   1       75.15       95.31      7.56 o 
   2  12   1        0.15        9.97      7.94 o 
  -5  13   1        2.26        8.14      7.76 o 
  -4  13   1        8.37        7.85      5.52 o 
  -3  13   1        0.02        4.76      5.61 o 
  -2  13   1       16.71       18.43      6.13 o 
  -1  13   1      296.69      303.56     16.46 o 
   0  13   1      126.88      134.79      7.35 o 
   1 -14   2       28.74       37.73      6.75 o 
   2 -14   2       77.81      101.66      8.43 o 
   3 -14   2      322.40      418.13     19.90 o 
   4 -14   2        7.35       -4.11      9.59 o 
  -1 -13   2       13.26       10.85      8.74 o 
   0 -13   2       89.16       97.89      5.54 o 
   1 -13   2       13.42       15.48      5.12 o 
   2 -13   2       22.18       23.44      5.99 o 
   3 -13   2        5.10       -5.26      8.25 o 
   4 -13   2        0.61        5.43      7.38 o 
   5 -13   2       18.43       29.52      5.90 o 
   6 -13   2       68.91       70.11      7.31 o 
  -3 -12   2        0.13       -6.69      8.65 o 
  -2 -12   2        0.02       -8.30      8.30 o 
  -1 -12   2        4.65        0.60      7.58 o 
   0 -12   2      480.89      517.70     25.36 o 
   1 -12   2        4.14        7.38      5.55 o 
   2 -12   2        4.19       -4.72      7.42 o 
   3 -12   2        1.70       14.83      5.21 o 
   4 -12   2        8.64       15.36      5.52 o 
   5 -12   2       89.18       83.68      7.78 o 
   6 -12   2       35.85       28.92      6.06 o 
   7 -12   2       45.48       57.21      6.35 o 
  -4 -11   2       49.86       37.19      6.55 o 
  -3 -11   2       32.77       33.84      6.93 o 
  -2 -11   2        5.44       -8.21      8.21 o 
  -1 -11   2        5.74        6.06      7.60 o 
   0 -11   2      173.59      188.90      8.42 o 
   1 -11   2       51.55       39.58      5.77 o 
   2 -11   2       55.86       44.19      5.70 o 
   3 -11   2        6.26        2.84      4.50 o 
   4 -11   2       23.23       19.84      5.19 o 
   5 -11   2        5.45        6.33      7.42 o 
   6 -11   2      275.46      260.85     14.83 o 
   7 -11   2        1.33        8.16      6.35 o 
  -5 -10   2        9.20        6.64      7.22 o 
  -4 -10   2      465.46      432.66     18.81 o 
  -3 -10   2      563.53      576.66     19.68 o 
  -2 -10   2      442.66      463.10     16.95 o 
  -1 -10   2     3648.95     3759.60     42.58 o 
   0 -10   2      286.09      287.05      8.89 o 
   1 -10   2       53.77       50.45      4.61 o 
   2 -10   2      147.27      168.35      9.77 o 
   3 -10   2       99.01       98.76      8.72 o 
   4 -10   2        2.18       10.69      3.73 o 
   5 -10   2      310.76      346.05     14.96 o 
   6 -10   2      178.80      171.68     12.01 o 
   7 -10   2       24.37       19.30      6.08 o 
   8 -10   2        0.96        2.64      6.53 o 
  -5  -9   2        2.01       -1.21      6.24 o 
  -4  -9   2        0.15       -7.07      8.43 o 
  -3  -9   2       38.55       37.82      5.70 o 
  -2  -9   2      286.58      299.87     13.42 o 
  -1  -9   2      831.69      863.41     19.64 o 
   0  -9   2      296.41      282.30      8.14 o 
   1  -9   2      752.84      772.12     17.49 o 
   2  -9   2      431.33      439.80     13.57 o 
   3  -9   2      412.78      414.53     13.95 o 
   4  -9   2      233.19      255.55     11.00 o 
   5  -9   2      104.79      118.77      9.08 o 
   6  -9   2        0.00        0.02      5.61 o 
   7  -9   2       31.06       35.20      6.44 o 
   8  -9   2      147.34      155.87     12.14 o 
  -6  -8   2       17.40       26.48      5.19 o 
  -5  -8   2       51.39       50.81      6.91 o 
  -4  -8   2       25.62       28.76      5.14 o 
  -3  -8   2       17.10       20.66      4.38 o 
  -2  -8   2      207.78      220.35     10.78 o 
  -1  -8   2       34.54       33.01      4.25 o 
   0  -8   2      127.06      115.23      5.55 o 
   1  -8   2      146.69      149.87      5.78 o 
   2  -8   2       24.34       14.47      4.23 o 
   3  -8   2      223.89      224.86     10.13 o 
   4  -8   2      101.49       91.80      7.16 o 
   5  -8   2       22.85       30.84      4.00 o 
   6  -8   2       14.23       10.02      4.34 o 
   7  -8   2        5.80        6.26      5.97 o 
   8  -8   2        1.96       10.73      8.07 o 
   9  -8   2        3.40        5.43      7.09 o 
  -7  -7   2        1.60        7.31      6.08 o 
  -6  -7   2        4.65       -8.92      8.92 o 
  -5  -7   2        4.65        6.51      6.78 o 
  -4  -7   2      244.14      203.28     10.71 o 
  -3  -7   2        7.38       10.76      3.71 o 
  -2  -7   2       17.73       20.17      4.07 o 
  -1  -7   2        1.76        2.67      3.30 o 
   0  -7   2       73.73       69.80      4.15 o 
   1  -7   2      349.65      370.16     10.59 o 
   2  -7   2        0.50       -0.46      3.02 o 
   3  -7   2       35.16       31.92      2.80 o 
   4  -7   2      245.13      206.91      9.37 o 
   5  -7   2        3.99        5.21      4.94 o 
   6  -7   2       17.06       16.01      4.09 o 
   7  -7   2       75.27       62.33      5.93 o 
   8  -7   2        8.72        9.46      5.95 o 
   9  -7   2       15.75       17.40      5.19 o 
  -7  -6   2       62.97       71.72      6.55 o 
  -6  -6   2       30.64       45.13      6.22 o 
  -5  -6   2      364.19      327.82     13.75 o 
  -4  -6   2       15.10        7.07      5.32 o 
  -3  -6   2        2.83        1.97      5.03 o 
  -2  -6   2       48.91       41.60      3.51 o 
  -1  -6   2      187.04      181.59      5.67 o 
   0  -6   2      104.91       97.45      4.27 o 
   1  -6   2     1099.42     1095.37     25.26 o 
   2  -6   2      160.18      143.36      4.88 o 
   3  -6   2      240.64      226.28      6.06 o 
   4  -6   2       42.52       43.09      2.86 o 
   5  -6   2        1.29        3.47      4.03 o 
   6  -6   2       10.55        7.94      3.42 o 
   7  -6   2       13.33       15.43      4.79 o 
   8  -6   2        7.57       10.80      5.48 o 
   9  -6   2       19.00       25.32      4.85 o 
  -8  -5   2       63.09       46.18      7.09 o 
  -7  -5   2        5.25        2.33      8.36 o 
  -6  -5   2      135.08      105.24     10.02 o 
  -5  -5   2      534.37      390.08     14.07 o 
  -4  -5   2      226.69      202.39      9.35 o 
  -3  -5   2       55.81       61.06      3.76 o 
  -2  -5   2       14.02        8.99      4.61 o 
  -1  -5   2       40.96       45.07      4.92 o 
   0  -5   2       60.19       52.54      3.38 o 
   1  -5   2       52.44       63.66      3.42 o 
   2  -5   2       94.55       93.81      4.02 o 
   3  -5   2      222.58      250.00     12.48 o 
   4  -5   2       32.93       29.79      2.51 o 
   5  -5   2       66.31       46.61      4.11 o 
   6  -5   2      165.38      136.10      8.27 o 
   7  -5   2       71.11       65.03      5.55 o 
   8  -5   2        7.78        9.80      7.27 o 
   9  -5   2       13.07       14.56      5.57 o 
  -8  -4   2       16.23        6.98      7.29 o 
  -7  -4   2      122.71      112.40     10.67 o 
  -6  -4   2       81.79       63.94      5.77 o 
  -5  -4   2        0.49        3.85      3.94 o 
  -4  -4   2       19.97       18.51      2.73 o 
  -3  -4   2       24.40       17.06      2.32 o 
  -2  -4   2      425.12      457.70      7.67 o 
  -1  -4   2     1464.53     1433.97     13.10 o 
   0  -4   2       38.35       33.06      1.92 o 
   1  -4   2      491.44      433.54      6.04 o 
   2  -4   2       68.22       74.21      5.32 o 
   3  -4   2      149.24      138.15     21.29 o 
   4  -4   2      727.21      784.82     10.36 o 
   5  -4   2       28.82       25.49     10.18 o 
   6  -4   2        0.40        3.38      4.29 o 
   7  -4   2       22.27       18.76      4.81 o 
   8  -4   2       12.48       11.74      7.96 o 
   9  -4   2       17.54       26.72      5.77 o 
  -8  -3   2        0.16        3.02      6.91 o 
  -7  -3   2        1.74        9.68      6.89 o 
  -6  -3   2       60.67       61.68      5.10 o 
  -5  -3   2        0.44       -1.81      4.45 o 
  -4  -3   2        3.22        5.80      3.89 o 
  -3  -3   2      190.89      200.77     11.86 o 
  -2  -3   2       43.33       37.73      5.27 o 
  -1  -3   2       26.38       24.96      1.79 o 
   0  -3   2     1073.13      972.87      8.89 o 
   1  -3   2       58.23       59.83      3.89 o 
   2  -3   2      420.66      376.19     16.95 o 
   3  -3   2      160.30      181.14      5.89 o 
   4  -3   2      359.11      400.53      7.43 o 
   5  -3   2      190.90      163.92     27.86 o 
   6  -3   2       13.50       18.65      3.51 o 
   7  -3   2       75.94       75.88      5.46 o 
   8  -3   2       10.42       -2.77      8.43 o 
   9  -3   2        5.94        8.83      6.04 o 
  -9  -2   2        8.91        9.84      4.96 o 
  -8  -2   2       43.77       43.30      5.93 o 
  -7  -2   2        2.93       -0.42      6.51 o 
  -6  -2   2        2.51       -2.06      4.56 o 
  -5  -2   2      533.01      433.56     12.50 o 
  -4  -2   2        0.35       -0.05      2.93 o 
  -3  -2   2     2717.80     2694.50    120.95 o 
  -2  -2   2      156.33      162.62     10.14 o 
  -1  -2   2       11.41       12.20      1.48 o 
   0  -2   2      839.80      777.78      8.20 o 
   1  -2   2       14.61       19.95      1.99 o 
   2  -2   2      159.74      162.48      3.97 o 
   3  -2   2     1639.91     1706.85     17.95 o 
   4  -2   2      121.82      128.07      4.92 o 
   5  -2   2       76.00       91.21     16.46 o 
   6  -2   2      134.65      156.30      9.06 o 
   7  -2   2       11.46        6.78      6.62 o 
   8  -2   2        7.16        6.26      5.61 o 
   9  -2   2       23.29       14.65      5.61 o 
  -9  -1   2      165.67      154.37     13.35 o 
  -8  -1   2        3.99        4.41      7.87 o 
  -7  -1   2       20.09       15.18      4.63 o 
  -6  -1   2      182.22      249.60     10.85 o 
  -5  -1   2      179.79      147.39      6.59 o 
  -4  -1   2       13.18       10.99      2.33 o 
  -3  -1   2     1754.02     1705.02     57.97 o 
  -2  -1   2        4.37        3.40      1.65 o 
  -1  -1   2     2245.76     2120.88     27.51 o 
   0  -1   2     1948.19     1824.38     54.38 o 
   1  -1   2     3679.72     3365.94     34.26 o 
   2  -1   2     4170.25     4026.60     32.71 o 
   3  -1   2       76.12       89.51      3.93 o 
   4  -1   2        1.23        0.19      2.71 o 
   5  -1   2      252.82      271.53     37.65 o 
   6  -1   2     1450.25     1950.02     28.13 o 
   7  -1   2      137.09      121.41      9.80 o 
   8  -1   2       57.38       69.62      6.87 o 
   9  -1   2      103.88       99.87      7.47 o 
  -9   0   2        4.36        0.60      7.83 o 
  -8   0   2       13.89        7.63      8.07 o 
  -7   0   2       52.37       57.59      5.43 o 
  -6   0   2       47.02       65.50      6.40 o 
  -5   0   2       26.76       23.61      6.07 o 
  -4   0   2       15.14        9.60      1.96 o 
  -3   0   2       22.34       24.92      2.12 o 
  -2   0   2     2681.14     2230.28    193.49 o 
  -1   0   2      117.33      108.46      3.80 o 
   0   0   2     1409.20     1253.49     54.51 o 
   1   0   2     3240.85     2984.42     33.81 o 
   2   0   2      982.77     1014.40      8.71 o 
   3   0   2     1496.41     1439.94     12.15 o 
   4   0   2     2566.64     2602.57     26.18 o 
   5   0   2      814.47      683.00     15.61 o 
   6   0   2     1123.54     1394.51     24.49 o 
   7   0   2        6.42        2.37      5.84 o 
   8   0   2       36.42       38.47      6.51 o 
   9   0   2       12.52       10.64      7.27 o 
  -9   1   2       16.02        7.51      6.66 o 
  -8   1   2        0.01        4.20      7.72 o 
  -7   1   2      265.30      335.94     13.53 o 
  -6   1   2      447.83      561.23     15.18 o 
  -5   1   2        3.53       -1.16      2.59 o 
  -4   1   2        4.06        5.91      2.49 o 
  -3   1   2      339.63      311.28      5.80 o 
  -2   1   2      226.60      211.39      4.31 o 
  -1   1   2      624.53      528.18      7.47 o 
   0   1   2     1526.08     1470.57     42.45 o 
   1   1   2     2408.71     2237.05     61.86 o 
   2   1   2       55.33       55.29      3.29 o 
   3   1   2      252.39      259.79     15.29 o 
   4   1   2      135.69      151.91      5.45 o 
   5   1   2      860.96      652.34     15.54 o 
   6   1   2     1980.11     2494.73     33.70 o 
   7   1   2       47.61       52.91      5.52 o 
   8   1   2      508.45      465.43     18.45 o 
  -9   2   2       24.41       35.29      5.77 o 
  -8   2   2       80.41       86.88      7.02 o 
  -7   2   2      835.95     1097.66     23.08 o 
  -6   2   2        7.75        6.93      5.14 o 
  -5   2   2        8.56       12.39      2.59 o 
  -4   2   2       91.94       91.18      5.46 o 
  -3   2   2      623.13      611.81      9.91 o 
  -2   2   2        5.73        7.42      2.08 o 
  -1   2   2    32542.99    27901.14   1836.39 o 
   0   2   2      990.18      917.00     18.51 o 
   1   2   2     1597.78     1600.76     80.65 o 
   2   2   2        1.18        3.76      2.77 o 
   3   2   2      215.63      196.89     19.25 o 
   4   2   2       43.83       40.12      2.95 o 
   5   2   2      544.84      437.81     13.60 o 
   6   2   2      137.35      163.59     10.40 o 
   7   2   2       11.02        8.92      7.27 o 
   8   2   2      142.59      106.47     10.13 o 
  -9   3   2        1.06        1.19      6.82 o 
  -8   3   2       74.63       62.84      6.84 o 
  -7   3   2        9.98       16.41      3.85 o 
  -6   3   2        4.86        3.33      5.10 o 
  -5   3   2      157.40      203.49     37.28 o 
  -4   3   2        9.06        6.67      2.28 o 
  -3   3   2       46.34       45.15      2.50 o 
  -2   3   2      338.85      371.46     11.43 o 
  -1   3   2      923.33      898.60     15.56 o 
   0   3   2      166.10      160.48      4.04 o 
   1   3   2       13.15       14.20      1.83 o 
   2   3   2     1222.10     1237.18     16.12 o 
   3   3   2      144.87      142.34      5.24 o 
   4   3   2      207.55      201.07      9.06 o 
   5   3   2      440.10      356.81     12.93 o 
   6   3   2        2.62       -4.72      6.35 o 
   7   3   2        3.50       10.00      7.36 o 
   8   3   2      262.58      225.42     14.60 o 
  -9   4   2       11.66       15.88      5.19 o 
  -8   4   2       55.11       51.37      6.53 o 
  -7   4   2      309.90      302.35     13.60 o 
  -6   4   2      124.98      153.61      8.68 o 
  -5   4   2        0.32        0.65      3.62 o 
  -4   4   2      379.53      393.89      7.77 o 
  -3   4   2      626.83      692.49     18.28 o 
  -2   4   2     3700.55     3867.83     32.29 o 
  -1   4   2      899.15      893.77     41.17 o 
   0   4   2      681.55      703.17     29.46 o 
   1   4   2      258.97      244.23      5.91 o 
   2   4   2        0.00        2.61      2.86 o 
   3   4   2        1.18       -2.28      3.36 o 
   4   4   2       53.16       47.54      4.65 o 
   5   4   2        1.75        4.76      4.45 o 
   6   4   2        0.16        2.01      6.31 o 
   7   4   2        4.03       -1.74      8.54 o 
  -9   5   2       72.80       78.32      7.16 o 
  -8   5   2        7.57        7.67      8.25 o 
  -7   5   2       67.90       86.97      8.19 o 
  -6   5   2        4.23        1.59      4.96 o 
  -5   5   2      169.38      223.50      9.62 o 
  -4   5   2       87.46       87.20      4.78 o 
  -3   5   2        6.39        4.76      2.62 o 
  -2   5   2       71.33       82.91      4.14 o 
  -1   5   2      555.03      602.94      8.61 o 
   0   5   2      680.19      747.13     15.39 o 
   1   5   2     2364.12     2481.36     74.53 o 
   2   5   2     1233.68     1302.33     14.41 o 
   3   5   2       16.53       22.56      3.78 o 
   4   5   2       73.88       79.30      7.18 o 
   5   5   2       96.08       96.05      8.39 o 
   6   5   2        6.32       -8.52      8.52 o 
   7   5   2      218.03      261.94     14.67 o 
  -9   6   2       19.22       16.86      5.23 o 
  -8   6   2       28.52       30.32      5.73 o 
  -7   6   2       50.63       47.39      5.55 o 
  -6   6   2       81.91      107.88      8.21 o 
  -5   6   2      511.06      621.79     15.88 o 
  -4   6   2      133.25      142.88      7.96 o 
  -3   6   2        0.14        2.25      3.30 o 
  -2   6   2      188.14      199.15      5.93 o 
  -1   6   2      259.11      251.87      6.48 o 
   0   6   2       31.36       35.36      2.44 o 
   1   6   2       81.88       82.82     10.78 o 
   2   6   2       43.25       49.58      5.05 o 
   3   6   2       27.63       29.18      5.05 o 
   4   6   2      207.67      210.73     11.16 o 
   5   6   2       11.87        9.57      4.81 o 
   6   6   2        0.69        7.76      8.12 o 
  -9   7   2       29.26       32.34      5.97 o 
  -8   7   2       72.79       65.32      7.09 o 
  -7   7   2       43.48       41.69      5.46 o 
  -6   7   2        0.59       -0.94      5.93 o 
  -5   7   2      350.43      376.38     13.31 o 
  -4   7   2        3.89        4.65      4.94 o 
  -3   7   2       66.35       70.94      5.37 o 
  -2   7   2       67.43       74.40      4.00 o 
  -1   7   2       11.59       13.36      2.40 o 
   0   7   2        4.87        5.20      2.15 o 
   1   7   2      149.61      148.56      8.97 o 
   2   7   2        1.28       -5.03      6.24 o 
   3   7   2       23.59       26.75      4.58 o 
   4   7   2        8.31       15.41      4.81 o 
   5   7   2      107.34      102.00      7.89 o 
   6   7   2       63.22       56.20      6.17 o 
  -8   8   2        4.90        0.56      7.09 o 
  -7   8   2      136.29      121.12     11.25 o 
  -6   8   2       22.24       29.01      5.26 o 
  -5   8   2       26.02       22.39      4.11 o 
  -4   8   2       99.67      103.54      7.80 o 
  -3   8   2       62.03       67.36      5.37 o 
  -2   8   2       21.58       18.23      4.05 o 
  -1   8   2      150.47      154.24      8.68 o 
   0   8   2       38.70       41.47      4.63 o 
   1   8   2        7.60        4.43      4.74 o 
   2   8   2       43.34       40.23      4.94 o 
   3   8   2        0.18       -6.44      6.44 o 
   4   8   2      185.15      187.34     12.34 o 
   5   8   2        0.03        8.10      6.49 o 
  -8   9   2        5.58       12.66      4.67 o 
  -7   9   2       47.22       33.14      6.78 o 
  -6   9   2      117.22      106.76      7.72 o 
  -5   9   2      100.24       75.19      6.24 o 
  -4   9   2       21.94       10.94      4.90 o 
  -3   9   2      220.91      199.64     11.07 o 
  -2   9   2       53.06       44.21      4.85 o 
  -1   9   2        0.10        6.69      4.65 o 
   0   9   2       11.30       14.99      4.34 o 
   1   9   2       64.59       70.00      6.44 o 
   2   9   2       23.47       23.19      5.77 o 
   3   9   2        0.94        5.21      5.70 o 
   4   9   2        1.88        2.42      7.42 o 
   5   9   2       13.87        8.83      6.71 o 
  -7  10   2        1.71       -7.42      7.42 o 
  -6  10   2       15.09       23.12      5.70 o 
  -5  10   2       80.08       63.09      6.84 o 
  -4  10   2        4.10        8.45      6.06 o 
  -3  10   2      719.57      684.70     19.75 o 
  -2  10   2        2.50        7.98      6.40 o 
  -1  10   2      104.77       91.65      6.91 o 
   0  10   2       42.76       35.80      3.86 o 
   1  10   2        6.35        8.34      6.93 o 
   2  10   2      122.85      132.15     11.92 o 
   3  10   2       84.27       86.12      7.74 o 
   4  10   2       18.66       27.62      5.79 o 
  -7  11   2        4.87        8.01      6.78 o 
  -6  11   2        7.03       12.43      4.54 o 
  -5  11   2        0.45        0.00      7.78 o 
  -4  11   2       15.12        9.37      8.63 o 
  -3  11   2       37.01       20.51      6.44 o 
  -2  11   2        6.29       -3.22      8.21 o 
  -1  11   2       70.28       55.98      5.90 o 
   0  11   2        7.09       10.25      3.34 o 
   1  11   2        1.29        7.00      6.87 o 
   2  11   2        2.21        5.03      8.30 o 
   3  11   2       95.10       91.49      9.24 o 
  -6  12   2       13.05        2.08      8.48 o 
  -5  12   2        5.17       11.76      4.63 o 
  -4  12   2       14.88       10.96      8.05 o 
  -3  12   2        2.02        0.63      7.87 o 
  -2  12   2        1.77        3.65      8.83 o 
  -1  12   2       16.26       16.84      5.73 o 
   0  12   2       19.38       24.14      4.32 o 
   1  12   2        0.22       -5.84      8.68 o 
  -4  13   2       92.83       67.81      8.12 o 
  -3  13   2       12.30       11.87      8.43 o 
  -2  13   2        2.41        7.25      8.39 o 
  -1  13   2        2.17       -2.62      8.10 o 
   0 -14   3        4.29        5.10      7.54 o 
   1 -14   3       15.16       11.11      8.72 o 
   2 -14   3      117.37      157.95     14.00 o 
   3 -14   3       57.56       50.88      7.11 o 
   4 -14   3      146.72      158.98     13.78 o 
  -2 -13   3        6.39        0.09      9.57 o 
  -1 -13   3       30.89       32.18      6.37 o 
   0 -13   3       70.95       86.85      5.42 o 
   1 -13   3        8.49        8.74      7.38 o 
   2 -13   3        7.34       21.40      5.77 o 
   3 -13   3       57.32       57.21      7.22 o 
   4 -13   3        4.13        5.41      6.98 o 
   5 -13   3       25.47       30.24      6.22 o 
   6 -13   3      108.58      117.74      8.19 o 
  -3 -12   3      100.90      114.01      8.25 o 
  -2 -12   3        1.64       -9.80      9.80 o 
  -1 -12   3        0.08        5.12      6.11 o 
   0 -12   3      221.74      215.37      8.87 o 
   1 -12   3       14.59        6.28      7.96 o 
   2 -12   3       34.13       34.42      5.90 o 
   3 -12   3       11.25        9.44      8.12 o 
   4 -12   3       40.93       33.23      6.31 o 
   5 -12   3       34.86       41.42      5.86 o 
   6 -12   3      244.43      249.60     14.92 o 
   7 -12   3       10.00       -5.30      7.63 o 
  -4 -11   3      335.46      377.25     17.47 o 
  -3 -11   3       11.86        4.03      9.59 o 
  -2 -11   3      151.73      143.17     12.68 o 
  -1 -11   3      153.32      165.71     11.34 o 
   0 -11   3        1.22        5.65      4.78 o 
   1 -11   3       55.00       50.85      5.75 o 
   2 -11   3       13.78       13.51      4.74 o 
   3 -11   3       20.44       18.11      5.30 o 
   4 -11   3        7.10        1.50      7.38 o 
   5 -11   3      654.16      655.92     20.24 o 
   6 -11   3        6.24       13.44      5.50 o 
   7 -11   3       51.04       61.41      6.22 o 
  -5 -10   3       11.10       18.70      5.17 o 
  -4 -10   3       47.42       39.87      6.96 o 
  -3 -10   3      229.31      251.50     14.38 o 
  -2 -10   3      646.53      724.31     20.15 o 
  -1 -10   3       13.77       17.33      4.32 o 
   0 -10   3      685.68      697.21     23.27 o 
   1 -10   3      664.83      667.61     17.51 o 
   2 -10   3       47.22       53.90      4.99 o 
   3 -10   3        3.49        1.25      6.04 o 
   4 -10   3       50.73       52.64      4.88 o 
   5 -10   3      135.59      130.71     10.35 o 
   6 -10   3       36.86       41.19      6.28 o 
   7 -10   3       14.50        8.77      8.32 o 
   8 -10   3        2.23        0.00      7.00 o 
  -6  -9   3        1.17        4.07      7.02 o 
  -5  -9   3        2.60       -1.77      8.48 o 
  -4  -9   3       71.30       75.01      7.29 o 
  -3  -9   3        0.15        5.68      6.13 o 
  -2  -9   3      315.74      306.92     13.19 o 
  -1  -9   3      459.78      482.33     14.87 o 
   0  -9   3     1054.58     1053.63     26.21 o 
   1  -9   3     1068.98     1133.27     20.91 o 
   2  -9   3      439.90      427.66     13.31 o 
   3  -9   3     1557.60     1551.42     25.07 o 
   4  -9   3       42.85       50.14      4.63 o 
   5  -9   3      409.96      395.38     14.63 o 
   6  -9   3       29.75       33.93      5.14 o 
   7  -9   3       24.59       22.94      5.93 o 
   8  -9   3      111.05      104.95     10.26 o 
  -6  -8   3       22.36       22.77      5.19 o 
  -5  -8   3       32.41       30.86      5.90 o 
  -4  -8   3        4.56        9.30      4.74 o 
  -3  -8   3      388.86      384.23     14.07 o 
  -2  -8   3      199.27      224.64     10.98 o 
  -1  -8   3       55.17       55.82      4.92 o 
   0  -8   3      166.53      172.46     10.96 o 
   1  -8   3      412.80      401.53      8.59 o 
   2  -8   3      912.82      895.05     49.41 o 
   3  -8   3      186.10      183.58      9.80 o 
   4  -8   3      249.07      241.52     10.71 o 
   5  -8   3      342.12      352.36     13.10 o 
   6  -8   3        7.47        8.70      4.27 o 
   7  -8   3      330.48      320.69     14.92 o 
   8  -8   3       33.48       51.19      6.44 o 
  -7  -7   3        1.51        9.24      6.73 o 
  -6  -7   3        0.11       -0.54      7.42 o 
  -5  -7   3       24.66       15.92      5.23 o 
  -4  -7   3       12.97       12.26      4.11 o 
  -3  -7   3        1.04       -4.88      5.41 o 
  -2  -7   3       80.72       69.93      5.01 o 
  -1  -7   3       26.24       22.87      2.62 o 
   0  -7   3       54.68       49.18      2.66 o 
   1  -7   3        6.77       11.16      2.09 o 
   2  -7   3      135.32      110.33      4.81 o 
   3  -7   3       30.06       28.07      2.80 o 
   4  -7   3       37.78       39.27      3.73 o 
   5  -7   3       88.78       80.93      7.31 o 
   6  -7   3      202.33      197.67     10.67 o 
   7  -7   3       80.95       82.07      6.02 o 
   8  -7   3        0.08       -1.72      7.29 o 
   9  -7   3        1.06       -3.33      7.11 o 
  -7  -6   3       77.59       72.57      6.98 o 
  -6  -6   3      292.85      280.39     14.65 o 
  -5  -6   3      109.66       74.05      6.04 o 
  -4  -6   3      340.60      361.10     12.99 o 
  -3  -6   3       34.36       36.32      3.89 o 
  -2  -6   3        0.88       -0.53      3.45 o 
  -1  -6   3       22.38       15.54      2.20 o 
   0  -6   3      105.62      105.30      9.10 o 
   1  -6   3     1187.00     1250.84     12.15 o 
   2  -6   3      106.72      104.16      8.29 o 
   3  -6   3       55.76       51.83      9.55 o 
   4  -6   3       12.81       11.53      7.86 o 
   5  -6   3       96.60       65.19      6.11 o 
   6  -6   3        1.74        5.39      4.96 o 
   7  -6   3       37.17       31.35      5.21 o 
   8  -6   3        0.20       -3.42      7.29 o 
   9  -6   3        3.46        4.58      7.16 o 
  -8  -5   3        0.27       -4.07      7.16 o 
  -7  -5   3        0.30       -1.72      7.40 o 
  -6  -5   3      247.82      244.14     12.61 o 
  -5  -5   3       20.77       18.72      3.78 o 
  -4  -5   3      436.19      462.86     13.24 o 
  -3  -5   3      656.34      661.21     10.49 o 
  -2  -5   3      549.55      583.21     11.37 o 
  -1  -5   3       92.85      104.43      4.34 o 
   0  -5   3        3.74       12.89      5.09 o 
   1  -5   3       12.95        6.69      1.90 o 
   2  -5   3        4.29       -0.11      4.92 o 
   3  -5   3      154.14      144.02      5.60 o 
   4  -5   3       98.73      115.67     19.77 o 
   5  -5   3       20.14       16.91      3.18 o 
   6  -5   3        2.84        4.36      2.91 o 
   7  -5   3        8.40        8.23      4.14 o 
   8  -5   3       56.74       39.76      7.02 o 
   9  -5   3        2.80       -0.04      7.04 o 
  -8  -4   3        0.18        4.43      4.34 o 
  -7  -4   3      112.85      105.53      7.89 o 
  -6  -4   3       13.84       28.31      4.79 o 
  -5  -4   3      129.54      108.06      7.92 o 
  -4  -4   3       33.54       17.63      2.89 o 
  -3  -4   3       42.74       45.05      2.68 o 
  -2  -4   3      157.62      181.83      5.38 o 
  -1  -4   3      881.39      945.30      9.52 o 
   0  -4   3        0.27        1.01      3.31 o 
   1  -4   3     3258.91     3186.77     34.10 o 
   2  -4   3      141.95      124.01     14.73 o 
   3  -4   3        0.30        1.58      4.88 o 
   4  -4   3      211.94      229.94      6.22 o 
   5  -4   3       27.08       18.70      3.53 o 
   6  -4   3        0.52        5.84      4.32 o 
   7  -4   3        0.00        1.88      5.86 o 
   8  -4   3       47.25       49.04      6.53 o 
   9  -4   3       85.00       91.00      7.04 o 
  -8  -3   3       23.32       19.88      5.21 o 
  -7  -3   3        1.74        5.59      5.99 o 
  -6  -3   3        9.84       13.06      3.76 o 
  -5  -3   3       10.38       11.34      3.24 o 
  -4  -3   3      116.62      117.86      5.14 o 
  -3  -3   3       75.60       72.76      7.44 o 
  -2  -3   3      107.56      116.49      4.11 o 
  -1  -3   3       30.11       39.39      2.67 o 
   0  -3   3      105.86      107.52      5.11 o 
   1  -3   3      108.44      118.45      3.60 o 
   2  -3   3      480.54      462.01     11.41 o 
   3  -3   3      333.83      373.15      6.85 o 
   4  -3   3      181.25      193.67      5.79 o 
   5  -3   3       78.73       73.48     10.68 o 
   6  -3   3       78.94       96.50      7.72 o 
   7  -3   3      269.85      240.45     12.23 o 
   8  -3   3       35.37       28.29      6.11 o 
   9  -3   3       34.78       34.22      6.62 o 
  -9  -2   3        7.37        7.47      8.25 o 
  -8  -2   3        2.36       -2.88      7.89 o 
  -7  -2   3       24.19        6.89      6.89 o 
  -6  -2   3        1.51        2.48      4.88 o 
  -5  -2   3      292.05      263.11     10.22 o 
  -4  -2   3      113.08      107.38      4.74 o 
  -3  -2   3      526.84      529.98     44.21 o 
  -2  -2   3       41.10       42.05      2.44 o 
  -1  -2   3     1237.08     1183.07     12.41 o 
   0  -2   3      299.90      284.89      4.65 o 
   1  -2   3      925.83      806.23     47.32 o 
   2  -2   3        0.23       -0.76      2.32 o 
   3  -2   3       10.70        7.92      2.07 o 
   4  -2   3       16.40       19.34      2.32 o 
   5  -2   3       57.35       58.79      9.36 o 
   6  -2   3       31.65       35.80      4.25 o 
   7  -2   3        6.05        5.64      4.45 o 
   8  -2   3       22.29       28.63      6.33 o 
   9  -2   3       39.11       52.60      6.08 o 
  -9  -1   3      206.10      210.91     13.57 o 
  -8  -1   3       51.76       40.12      6.55 o 
  -7  -1   3        0.00       -0.45      5.61 o 
  -6  -1   3       53.76       66.73      4.92 o 
  -5  -1   3       25.36       16.19      7.36 o 
  -4  -1   3      175.70      161.66     20.36 o 
  -3  -1   3      946.18      902.08    112.78 o 
  -2  -1   3      604.48      533.53     50.17 o 
  -1  -1   3       50.84       68.05      5.42 o 
   0  -1   3       33.78       36.05      3.41 o 
   1  -1   3       14.06       11.26      1.54 o 
   2  -1   3      417.79      438.71      6.18 o 
   3  -1   3     1918.06     2033.93     20.64 o 
   4  -1   3       13.29       16.25      2.41 o 
   5  -1   3      157.45      223.10      9.24 o 
   6  -1   3       84.74      101.17      7.58 o 
   7  -1   3       18.71       20.60      4.83 o 
   8  -1   3       15.66       -6.22      8.72 o 
   9  -1   3        5.89        6.64      6.69 o 
  -9   0   3        0.06       -1.30      6.57 o 
  -8   0   3      215.91      188.59     13.24 o 
  -7   0   3      101.14       85.32      8.45 o 
  -6   0   3      171.46      240.76     10.58 o 
  -5   0   3       14.91        3.88      4.84 o 
  -4   0   3      372.14      354.41     34.78 o 
  -3   0   3       48.11       39.90      3.50 o 
  -2   0   3        2.63        2.37      2.22 o 
  -1   0   3      166.54      132.99      6.57 o 
   0   0   3     9494.01     8512.12    328.27 o 
   1   0   3      393.63      356.49     11.64 o 
   2   0   3     2689.74     2537.87     40.94 o 
   3   0   3      462.15      520.36      8.02 o 
   4   0   3      502.28      465.77      8.64 o 
   5   0   3      131.11      173.27      8.72 o 
   6   0   3        2.43        2.88      4.99 o 
   7   0   3        9.22        6.44      5.97 o 
   8   0   3       77.12       48.10      7.58 o 
  -9   1   3        4.28        5.34      4.85 o 
  -8   1   3       17.20       19.48      5.52 o 
  -7   1   3       69.06       84.91      8.27 o 
  -6   1   3       13.31       17.71      3.44 o 
  -5   1   3       77.07       63.20     34.82 o 
  -4   1   3       88.99       78.74     11.84 o 
  -3   1   3       21.19       22.34      2.11 o 
  -2   1   3      619.70      601.68      7.85 o 
  -1   1   3     7140.49     6387.83    257.91 o 
   0   1   3      743.31      656.07     25.51 o 
   1   1   3     1153.08     1039.32     43.47 o 
   2   1   3      577.05      595.65      7.83 o 
   3   1   3      838.04      792.79     10.25 o 
   4   1   3      325.94      336.43      7.55 o 
   5   1   3     1182.44     1117.74     20.98 o 
   6   1   3       58.22       72.82      5.50 o 
   7   1   3      517.61      477.30     17.51 o 
   8   1   3      533.98      514.81     19.41 o 
  -9   2   3       47.26       44.95      6.26 o 
  -8   2   3       57.49       52.08      5.93 o 
  -7   2   3       11.50       23.08      3.78 o 
  -6   2   3       25.30       29.36      3.69 o 
  -5   2   3        3.74        5.41      2.29 o 
  -4   2   3      233.16      233.82      7.51 o 
  -3   2   3      273.14      265.52      5.82 o 
  -2   2   3       52.37       50.57      3.23 o 
  -1   2   3     3886.43     3446.53    236.41 o 
   0   2   3       76.85       74.65      7.32 o 
   1   2   3      558.62      531.34     34.47 o 
   2   2   3      392.51      351.08     10.49 o 
   3   2   3       70.74       69.70      4.30 o 
   4   2   3       44.57       43.32      4.14 o 
   5   2   3      526.21      480.01     14.67 o 
   6   2   3       65.57       67.60      5.59 o 
   7   2   3        0.02       10.13      4.83 o 
   8   2   3        4.63        7.65      7.18 o 
  -9   3   3       47.06       46.54      5.97 o 
  -8   3   3        0.29        6.37      7.18 o 
  -7   3   3      219.76      214.35     11.79 o 
  -6   3   3       45.88       55.35      4.70 o 
  -5   3   3       35.22       47.48      3.85 o 
  -4   3   3       69.21       69.13      3.45 o 
  -3   3   3       69.46       76.84      9.86 o 
  -2   3   3     3008.46     3142.28     24.80 o 
  -1   3   3     1936.33     1866.63     20.64 o 
   0   3   3        0.66        1.77      2.23 o 
   1   3   3      346.72      315.55      6.54 o 
   2   3   3       14.48        3.11      9.03 o 
   3   3   3       89.16       88.59      4.98 o 
   4   3   3      622.94      581.09     14.96 o 
   5   3   3      153.86      107.95      8.72 o 
   6   3   3        6.59        5.46      6.71 o 
   7   3   3      109.76       96.10      8.32 o 
   8   3   3       35.79       36.05      6.37 o 
  -9   4   3        0.01        3.15      4.54 o 
  -8   4   3       10.45       10.87      5.39 o 
  -7   4   3        0.33        6.98      5.50 o 
  -6   4   3        0.49        2.37      3.18 o 
  -5   4   3       73.91       92.20      6.82 o 
  -4   4   3        2.71       -3.19      3.19 o 
  -3   4   3       88.01       81.88      4.25 o 
  -2   4   3       14.97       17.23      2.24 o 
  -1   4   3      397.14      453.98     11.95 o 
   0   4   3      298.24      315.43      9.41 o 
   1   4   3       52.15       55.23      3.51 o 
   2   4   3        0.29       -3.37      3.37 o 
   3   4   3       63.07       65.97      4.90 o 
   4   4   3        7.80        3.31      3.53 o 
   5   4   3        3.19       12.43      4.16 o 
   6   4   3       23.23       20.40      5.77 o 
   7   4   3      132.45      143.84     12.26 o 
  -9   5   3        5.61        7.67      7.04 o 
  -8   5   3      249.95      214.71     13.37 o 
  -7   5   3       49.92       52.80      5.41 o 
  -6   5   3        0.80        0.00      5.17 o 
  -5   5   3      120.09      156.36      8.57 o 
  -4   5   3      194.74      192.71      6.41 o 
  -3   5   3        0.49       -1.37      3.33 o 
  -2   5   3     1989.31     2123.03     16.76 o 
  -1   5   3       80.35       77.89      9.65 o 
   0   5   3      630.63      638.29      9.50 o 
   1   5   3       98.33      104.79      4.86 o 
   2   5   3      301.44      286.43     11.32 o 
   3   5   3      290.80      303.85     11.94 o 
   4   5   3      237.56      232.89     11.16 o 
   5   5   3      102.26       93.05      9.26 o 
   6   5   3        0.53       -2.26      7.98 o 
   7   5   3        3.35        9.21      7.80 o 
  -9   6   3       23.25        5.28      8.88 o 
  -8   6   3        0.92        9.50      5.10 o 
  -7   6   3        2.72       -2.50      6.28 o 
  -6   6   3       22.97       25.67      4.05 o 
  -5   6   3      214.59      286.36     11.45 o 
  -4   6   3      437.80      456.06     13.60 o 
  -3   6   3       10.82        9.34      3.24 o 
  -2   6   3      313.84      306.46     17.05 o 
  -1   6   3        1.49        2.62      3.38 o 
   0   6   3      202.50      197.04      6.13 o 
   1   6   3      298.20      330.37     11.85 o 
   2   6   3        9.70       13.91      4.36 o 
   3   6   3       47.80       51.53      4.88 o 
   4   6   3       68.33       81.49      5.95 o 
   5   6   3       25.40       10.33      9.10 o 
   6   6   3      263.64      239.40     14.51 o 
  -9   7   3        9.23        4.76      5.30 o 
  -8   7   3       11.21        3.04      8.30 o 
  -7   7   3        4.32       -1.61      7.29 o 
  -6   7   3      108.10      101.62      6.89 o 
  -5   7   3       15.76       18.27      3.80 o 
  -4   7   3        0.58        4.94      4.50 o 
  -3   7   3       79.22       72.05      5.66 o 
  -2   7   3       36.32       35.07      4.16 o 
  -1   7   3       39.47       41.98      4.34 o 
   0   7   3       63.06       74.09      4.79 o 
   1   7   3       31.70       40.37      4.56 o 
   2   7   3        0.51       -6.11      6.11 o 
   3   7   3      119.50      115.44      9.93 o 
   4   7   3        9.18        2.35      5.52 o 
   5   7   3       10.13        4.20      7.83 o 
   6   7   3        0.34       -2.64      7.42 o 
  -8   8   3       14.42       17.02      5.12 o 
  -7   8   3       25.43       17.09      5.95 o 
  -6   8   3       35.27       26.72      5.99 o 
  -5   8   3       35.38       24.47      4.76 o 
  -4   8   3       24.96       24.31      4.25 o 
  -3   8   3        1.24        3.98      6.24 o 
  -2   8   3        9.83       13.42      3.87 o 
  -1   8   3        0.18        5.86      4.43 o 
   0   8   3      102.91      109.19      8.68 o 
   1   8   3      120.30      131.61      9.06 o 
   2   8   3        3.03        8.23      4.52 o 
   3   8   3        7.46        1.07      7.31 o 
   4   8   3        0.39        8.10      7.67 o 
   5   8   3        4.84       -1.27      6.66 o 
  -8   9   3        2.11       -6.69      7.18 o 
  -7   9   3       19.62       12.95      5.26 o 
  -6   9   3       28.00       23.24      6.08 o 
  -5   9   3       45.80       39.90      5.28 o 
  -4   9   3      121.39      127.65     10.29 o 
  -3   9   3      117.23      103.12      8.81 o 
  -2   9   3        1.79        7.94      3.58 o 
  -1   9   3       68.55       53.45      5.23 o 
   0   9   3       68.57       65.42      4.27 o 
   1   9   3       12.99       17.33      4.90 o 
   2   9   3      107.91      119.47     11.58 o 
   3   9   3       60.54       64.61      7.36 o 
   4   9   3        3.57       10.18      7.27 o 
  -7  10   3        0.33       -0.69      7.20 o 
  -6  10   3        0.00       -4.07      8.30 o 
  -5  10   3       13.16        5.50      8.05 o 
  -4  10   3        2.92        4.18      7.13 o 
  -3  10   3       80.53       77.31      6.37 o 
  -2  10   3        0.04       -7.16      7.16 o 
  -1  10   3      299.81      263.22     14.45 o 
   0  10   3        0.15        3.94      4.03 o 
   1  10   3      161.40      166.61     11.05 o 
   2  10   3      101.76      114.12     11.38 o 
   3  10   3        3.63       -0.07      8.16 o 
  -6  11   3        0.24       -7.36      7.36 o 
  -5  11   3        2.33        8.45      6.51 o 
  -4  11   3        0.32        1.72      7.92 o 
  -3  11   3       31.68       32.18      6.44 o 
  -2  11   3        7.51       -1.70      8.68 o 
  -1  11   3        1.45        3.35      5.70 o 
   0  11   3       26.39       19.54      3.78 o 
   1  11   3       52.92       54.25      7.16 o 
   2  11   3       65.79       74.67      7.49 o 
  -5  12   3       24.61       22.14      5.68 o 
  -4  12   3       54.53       43.90      6.57 o 
  -3  12   3        1.07       -6.19      7.67 o 
  -2  12   3       16.33       13.37      6.04 o 
  -1  12   3       46.97       62.39      7.40 o 
   0  12   3       14.55       11.19      5.53 o 
   0 -14   4       72.15       86.19      5.63 o 
   1 -14   4        9.41        1.36      9.39 o 
   2 -14   4       12.94       16.57      6.24 o 
   3 -14   4      194.91      221.26     14.22 o 
   4 -14   4       29.75       40.21      6.66 o 
  -2 -13   4        2.10       -5.34      7.92 o 
  -1 -13   4       56.56       49.07      7.42 o 
   0 -13   4        0.09       -0.21      7.75 o 
   1 -13   4       26.37       30.44      5.05 o 
   2 -13   4        0.49        2.30      8.16 o 
   3 -13   4       33.03       35.42      6.78 o 
   4 -13   4       25.04       28.80      6.80 o 
   5 -13   4       29.97       28.29      5.81 o 
   6 -13   4       18.77       11.67      5.12 o 
  -3 -12   4        0.08       -0.58      7.56 o 
  -2 -12   4        2.91        2.42      8.23 o 
  -1 -12   4       41.13       34.95      5.52 o 
   0 -12   4        5.50        9.57      3.47 o 
   1 -12   4       46.28       47.92      6.02 o 
   2 -12   4       78.25       92.16      6.71 o 
   3 -12   4        2.62        2.10      6.98 o 
   4 -12   4        1.99        0.58      8.01 o 
   5 -12   4       55.25       57.59      6.66 o 
   6 -12   4       22.97       22.94      5.64 o 
   7 -12   4        0.36       -1.97      7.09 o 
  -4 -11   4      147.55      158.53     12.99 o 
  -3 -11   4       51.37       53.94      6.82 o 
  -2 -11   4      354.34      359.76     16.75 o 
  -1 -11   4      171.88      186.51     11.81 o 
   0 -11   4       33.33       30.23      3.75 o 
   1 -11   4      196.86      194.61     11.29 o 
   2 -11   4       46.26       50.21      5.70 o 
   3 -11   4        8.93       19.97      4.96 o 
   4 -11   4      163.26      163.21     11.20 o 
   5 -11   4      531.37      556.67     19.46 o 
   6 -11   4       23.26       21.54      6.26 o 
   7 -11   4        3.22        6.93      6.71 o 
  -5 -10   4        6.57       14.65      4.61 o 
  -4 -10   4        1.86        4.05      8.81 o 
  -3 -10   4        1.72       -2.10      7.42 o 
  -2 -10   4       80.56       77.60      6.87 o 
  -1 -10   4     1318.55     1410.66     26.12 o 
   0 -10   4     1021.77     1012.74     15.30 o 
   1 -10   4       45.07       47.79      4.70 o 
   2 -10   4      854.35      868.64     19.84 o 
   3 -10   4       70.69       68.45      5.75 o 
   4 -10   4      225.07      229.31     11.72 o 
   5 -10   4       31.64       30.21      5.64 o 
   6 -10   4        8.87        6.89      5.52 o 
   7 -10   4        8.38        8.36      8.74 o 
   8 -10   4       23.23       17.85      5.79 o 
  -6  -9   4        4.91        4.41      5.28 o 
  -5  -9   4        6.46       -7.09      8.61 o 
  -4  -9   4       46.67       42.98      6.49 o 
  -3  -9   4       42.96       40.70      5.39 o 
  -2  -9   4      261.40      234.32     11.81 o 
  -1  -9   4      298.36      307.70     12.28 o 
   0  -9   4       11.59       11.35      3.49 o 
   1  -9   4       22.84       22.52      3.96 o 
   2  -9   4     1139.72     1093.75     20.84 o 
   3  -9   4      115.60      133.89      9.10 o 
   4  -9   4     1556.97     1621.82     26.66 o 
   5  -9   4     1400.90     1398.56     26.25 o 
   6  -9   4       78.30       87.62      6.75 o 
   7  -9   4      107.39      122.04     11.18 o 
   8  -9   4       26.75       23.71      5.81 o 
  -6  -8   4        0.06        3.76      6.44 o 
  -5  -8   4        0.85       -4.32      7.60 o 
  -4  -8   4       96.96       99.63      9.62 o 
  -3  -8   4       35.81       35.98      4.54 o 
  -2  -8   4     2200.07     2246.00     29.97 o 
  -1  -8   4      256.28      256.37     10.85 o 
   0  -8   4       12.15       10.56      2.36 o 
   1  -8   4       75.01       78.73      9.22 o 
   2  -8   4      330.74      325.79     11.36 o 
   3  -8   4        6.23        6.49      5.73 o 
   4  -8   4        0.10        1.14      5.08 o 
   5  -8   4      444.91      429.85     14.72 o 
   6  -8   4      231.63      231.60     12.48 o 
   7  -8   4      193.21      170.97     13.28 o 
   8  -8   4        5.94        5.46      6.57 o 
  -7  -7   4        1.48        0.65      7.22 o 
  -6  -7   4       79.46       81.92      7.58 o 
  -5  -7   4       19.38       10.44      5.05 o 
  -4  -7   4        9.90       18.32      3.82 o 
  -3  -7   4       24.39       27.42      4.23 o 
  -2  -7   4      117.31      119.06      7.89 o 
  -1  -7   4      215.84      202.69      6.59 o 
   0  -7   4        0.00       -0.68      2.66 o 
   1  -7   4     1007.72     1068.10     21.31 o 
   2  -7   4       10.59       11.18      2.40 o 
   3  -7   4      296.11      284.07     14.09 o 
   4  -7   4      419.91      463.39     13.24 o 
   5  -7   4        0.95       -3.04      5.14 o 
   6  -7   4      127.58      126.33      8.99 o 
   7  -7   4      375.67      351.49     15.16 o 
   8  -7   4      297.48      303.63     15.54 o 
   9  -7   4      257.77      245.19     15.48 o 
  -7  -6   4       72.31       59.87      6.55 o 
  -6  -6   4        8.88       10.04      7.60 o 
  -5  -6   4       37.08       47.79      5.50 o 
  -4  -6   4      366.09      389.06     13.24 o 
  -3  -6   4      192.89      190.22      9.39 o 
  -2  -6   4      354.86      386.21      8.71 o 
  -1  -6   4       11.63       12.05      3.86 o 
   0  -6   4        1.64       -2.53      2.53 o 
   1  -6   4      221.53      225.04      7.61 o 
   2  -6   4       17.45       17.37      3.02 o 
   3  -6   4       64.14       60.18      5.27 o 
   4  -6   4       28.56       27.40      3.38 o 
   5  -6   4       16.06       11.29      3.22 o 
   6  -6   4       17.23       19.93      3.78 o 
   7  -6   4        5.53       -6.82      6.82 o 
   8  -6   4        9.92       10.06      5.59 o 
   9  -6   4        1.25       -2.68      6.78 o 
  -8  -5   4        1.20       -6.55      6.55 o 
  -7  -5   4       26.75       25.92      6.06 o 
  -6  -5   4       18.35       15.54      4.74 o 
  -5  -5   4      206.41      152.88      9.28 o 
  -4  -5   4      318.53      309.91     11.61 o 
  -3  -5   4        2.93        2.34      3.33 o 
  -2  -5   4     2260.69     2348.00     53.62 o 
  -1  -5   4      645.73      700.15     11.61 o 
   0  -5   4     6302.79     6638.87    133.93 o 
   1  -5   4      385.05      448.70      7.16 o 
   2  -5   4      380.62      363.24     34.06 o 
   3  -5   4      138.09      117.35      5.24 o 
   4  -5   4       14.26       14.90      8.52 o 
   5  -5   4       41.59       45.02      4.09 o 
   6  -5   4      139.77      122.57      8.81 o 
   7  -5   4       61.54       53.20      5.84 o 
   8  -5   4        2.13       -3.33      7.72 o 
   9  -5   4        3.44        6.57      7.16 o 
  -8  -4   4        9.44        1.25      7.18 o 
  -7  -4   4        0.02       -3.76      7.63 o 
  -6  -4   4       63.44       51.88      5.37 o 
  -5  -4   4       40.72       28.89      3.73 o 
  -4  -4   4      159.41      177.86      8.70 o 
  -3  -4   4       33.78       29.31      2.63 o 
  -2  -4   4      175.58      173.48      5.19 o 
  -1  -4   4      197.29      195.95      4.94 o 
   0  -4   4        0.58       -0.62      2.36 o 
   1  -4   4     1004.98     1007.18     17.50 o 
   2  -4   4       28.89       22.84      4.42 o 
   3  -4   4      664.31      689.94      9.42 o 
   4  -4   4        5.34        7.06      2.53 o 
   5  -4   4        0.21        3.06      4.09 o 
   6  -4   4       64.10       82.07      7.13 o 
   7  -4   4        0.25       -1.45      6.28 o 
   8  -4   4       20.76       12.90      8.72 o 
   9  -4   4        5.95        9.21      7.27 o 
  -8  -3   4       24.00       28.76      4.92 o 
  -7  -3   4       11.18       15.23      4.18 o 
  -6  -3   4      223.45      215.36     10.94 o 
  -5  -3   4      102.98       94.44      7.00 o 
  -4  -3   4       41.21       40.83      2.79 o 
  -3  -3   4       71.29       66.37      6.80 o 
  -2  -3   4       73.24       66.67      3.73 o 
  -1  -3   4      724.37      716.80      8.93 o 
   0  -3   4      121.30      113.14      8.17 o 
   1  -3   4        4.69        2.61      2.17 o 
   2  -3   4     1031.23      974.95     38.39 o 
   3  -3   4      158.37      179.63      8.35 o 
   4  -3   4      287.44      297.07      7.23 o 
   5  -3   4      185.74      226.97      9.97 o 
   6  -3   4       35.32       45.08      4.65 o 
   7  -3   4        0.30       -3.87      5.34 o 
   8  -3   4        3.60        1.74      7.13 o 
   9  -3   4      123.52      121.50      8.27 o 
  -9  -2   4       15.79       19.72      5.03 o 
  -8  -2   4      186.29      161.78     12.70 o 
  -7  -2   4       20.44       14.56      4.74 o 
  -6  -2   4        0.99        6.22      4.34 o 
  -5  -2   4       10.00        5.81      4.34 o 
  -4  -2   4        5.18        8.88      3.06 o 
  -3  -2   4      765.25      755.77     61.53 o 
  -2  -2   4      313.60      286.15      7.31 o 
  -1  -2   4       10.83       23.30      3.21 o 
   0  -2   4      419.25      369.13     16.59 o 
   1  -2   4      113.40      102.70      3.76 o 
   2  -2   4       87.24       82.43      7.03 o 
   3  -2   4     1894.82     2059.62     28.85 o 
   4  -2   4        3.79        1.17      4.93 o 
   5  -2   4       86.00      122.73      7.56 o 
   6  -2   4       34.19       48.55      4.58 o 
   7  -2   4       29.01       27.33      5.28 o 
   8  -2   4       52.44       56.11      6.51 o 
   9  -2   4       36.85       31.98      5.81 o 
  -9  -1   4       22.37       24.09      5.55 o 
  -8  -1   4       30.07       19.37      6.62 o 
  -7  -1   4      244.83      223.41     12.26 o 
  -6  -1   4       22.26       33.01      4.07 o 
  -5  -1   4       28.49       24.58      3.40 o 
  -4  -1   4       81.27       89.02     17.16 o 
  -3  -1   4       49.49       52.09      9.22 o 
  -2  -1   4       60.08       54.72      5.96 o 
  -1  -1   4        3.54        2.74      2.21 o 
   0  -1   4      825.03      763.76     22.12 o 
   1  -1   4       16.45       15.65      3.03 o 
   2  -1   4       27.96       26.90      2.13 o 
   3  -1   4      370.54      425.83      7.50 o 
   4  -1   4       10.03        5.49      3.01 o 
   5  -1   4       38.57       37.73      4.00 o 
   6  -1   4       64.21       79.97      7.67 o 
   7  -1   4        5.31       -2.50      6.02 o 
   8  -1   4        2.16        8.21      6.98 o 
  -9   0   4       11.60        2.95      5.03 o 
  -8   0   4        4.05       13.51      5.37 o 
  -7   0   4       24.71       22.59      4.81 o 
  -6   0   4      612.10      862.09     19.05 o 
  -5   0   4      113.40      118.77      7.40 o 
  -4   0   4     4421.00     3212.95    873.69 o 
  -3   0   4        7.67        5.37     14.51 o 
  -2   0   4      723.82      704.57      8.08 o 
  -1   0   4       92.46      111.64      3.68 o 
   0   0   4        0.30       -0.18      2.17 o 
   1   0   4      101.89       94.68      3.41 o 
   2   0   4      187.61      220.60      5.22 o 
   3   0   4       66.36       49.09     10.86 o 
   4   0   4       14.01       21.38      2.48 o 
   5   0   4       12.28       25.54      3.89 o 
   6   0   4        0.69       -1.72      5.03 o 
   7   0   4      330.40      317.99     14.31 o 
   8   0   4       55.05       54.21      6.11 o 
  -9   1   4        1.56       -6.89      6.89 o 
  -8   1   4       35.10       26.41      5.99 o 
  -7   1   4       24.20       23.19      4.36 o 
  -6   1   4       37.38       46.45      4.47 o 
  -5   1   4        1.50        2.24      4.14 o 
  -4   1   4      137.48      120.06      4.89 o 
  -3   1   4      140.73      165.73      5.12 o 
  -2   1   4      185.80      204.13      7.04 o 
  -1   1   4      463.82      494.79      6.59 o 
   0   1   4        2.34        3.81      2.17 o 
   1   1   4        2.42       -0.32      2.36 o 
   2   1   4       61.24       63.72      8.25 o 
   3   1   4      300.12      273.63      6.78 o 
   4   1   4      384.00      375.59      8.56 o 
   5   1   4     2037.36     2300.72     30.84 o 
   6   1   4      402.44      395.97     15.05 o 
   7   1   4        7.47        8.16      5.50 o 
   8   1   4      193.86      168.66     13.49 o 
  -9   2   4        0.26        6.33      5.30 o 
  -8   2   4        0.97       -7.42      7.42 o 
  -7   2   4       43.09       41.06      5.26 o 
  -6   2   4       27.37       39.81      4.14 o 
  -5   2   4      144.68      194.99      8.74 o 
  -4   2   4       50.76       51.84      2.76 o 
  -3   2   4       57.59       70.55      7.88 o 
  -2   2   4       27.97       37.59      2.65 o 
  -1   2   4      571.72      535.59     42.58 o 
   0   2   4       70.49       54.49      3.51 o 
   1   2   4       67.44       53.94      4.44 o 
   2   2   4        5.57       -4.41      4.54 o 
   3   2   4        0.22       -5.47      8.52 o 
   4   2   4      608.78      592.23     15.01 o 
   5   2   4       35.87       33.66      4.20 o 
   6   2   4        1.26        0.54      6.53 o 
   7   2   4       15.01       23.41      5.66 o 
   8   2   4       28.72       28.54      5.73 o 
  -9   3   4        0.05       -7.60      7.60 o 
  -8   3   4      158.27      149.32     12.17 o 
  -7   3   4      563.82      550.90     17.53 o 
  -6   3   4       52.93       75.03      7.04 o 
  -5   3   4      185.91      268.41     10.20 o 
  -4   3   4      183.13      196.12      6.24 o 
  -3   3   4        4.93        6.20      2.13 o 
  -2   3   4      239.09      226.82      5.72 o 
  -1   3   4     1223.88     1255.29     12.91 o 
   0   3   4        1.74        1.17      2.86 o 
   1   3   4       35.64       39.74      2.31 o 
   2   3   4      116.91      102.67      4.84 o 
   3   3   4       48.95       47.25      4.32 o 
   4   3   4      592.75      588.20     15.63 o 
   5   3   4       41.56       26.77      4.61 o 
   6   3   4        0.17       -2.57      6.98 o 
   7   3   4       24.75       21.47      5.55 o 
  -9   4   4        9.11        4.45      7.42 o 
  -8   4   4     1869.71     1784.67     33.30 o 
  -7   4   4        1.36       -0.98      6.06 o 
  -6   4   4       72.22       91.06      8.19 o 
  -5   4   4      188.57      260.06     10.35 o 
  -4   4   4       33.80       36.47      2.78 o 
  -3   4   4      393.06      402.49     10.18 o 
  -2   4   4     3890.55     4056.83     78.03 o 
  -1   4   4        8.70        7.91      3.73 o 
   0   4   4      183.40      177.99      5.42 o 
   1   4   4      189.43      181.31      5.89 o 
   2   4   4        6.29        6.94      2.91 o 
   3   4   4      472.93      483.05     14.18 o 
   4   4   4      305.73      316.11     12.52 o 
   5   4   4       96.42      100.84      9.26 o 
   6   4   4       21.98       28.40      5.93 o 
   7   4   4       70.48       75.43      6.96 o 
  -9   5   4        0.01       -3.94      6.22 o 
  -8   5   4      360.27      325.54     16.33 o 
  -7   5   4        0.48       -1.50      6.04 o 
  -6   5   4      243.04      310.67     13.08 o 
  -5   5   4      133.72      177.72      9.55 o 
  -4   5   4      105.41       99.00      7.27 o 
  -3   5   4       59.36       56.14      3.24 o 
  -2   5   4      216.20      222.88      9.24 o 
  -1   5   4       41.35       38.97      2.60 o 
   0   5   4      439.75      435.74     14.31 o 
   1   5   4      333.94      344.54     23.46 o 
   2   5   4       52.63       52.33      5.01 o 
   3   5   4        0.76       -1.19      5.37 o 
   4   5   4      310.79      320.49     14.02 o 
   5   5   4      211.22      192.97     13.15 o 
   6   5   4       43.26       49.60      5.81 o 
  -9   6   4       80.19       76.26      7.47 o 
  -8   6   4      172.34      177.95     12.75 o 
  -7   6   4      107.90      105.76      9.35 o 
  -6   6   4       23.10       17.15      5.05 o 
  -5   6   4      141.05      166.34     10.04 o 
  -4   6   4        3.37        1.12      4.72 o 
  -3   6   4      226.63      265.63     10.94 o 
  -2   6   4       54.99       62.30      4.45 o 
  -1   6   4       16.96       23.01      3.40 o 
   0   6   4      103.20       96.81      6.66 o 
   1   6   4      180.45      193.91      9.41 o 
   2   6   4       10.25        2.37      6.84 o 
   3   6   4       48.99       56.24      5.10 o 
   4   6   4        6.95        6.02      6.37 o 
   5   6   4        5.15        4.61      8.88 o 
   6   6   4        2.40        9.10      6.80 o 
  -8   7   4       10.40       13.98      4.83 o 
  -7   7   4       14.62        8.25      8.14 o 
  -6   7   4       66.30       48.60      5.93 o 
  -5   7   4       32.38       31.42      4.50 o 
  -4   7   4       15.89       21.67      3.65 o 
  -3   7   4       28.11       18.61      4.67 o 
  -2   7   4       86.83       75.21      5.17 o 
  -1   7   4       29.81       38.67      4.05 o 
   0   7   4      964.38     1017.46     21.93 o 
   1   7   4       81.01       83.39      5.55 o 
   2   7   4       55.71       59.35      5.93 o 
   3   7   4       27.51       33.32      5.39 o 
   4   7   4       10.25       -3.87      8.01 o 
   5   7   4        3.12        3.13      6.26 o 
  -8   8   4       19.38       18.25      5.41 o 
  -7   8   4        2.36        9.59      5.70 o 
  -6   8   4       65.59       53.02      6.37 o 
  -5   8   4      106.61       85.07      6.75 o 
  -4   8   4        2.45        4.92      4.90 o 
  -3   8   4       83.25       73.87      6.08 o 
  -2   8   4       11.69       12.08      3.82 o 
  -1   8   4        0.66        2.95      4.92 o 
   0   8   4        2.95        5.23      3.47 o 
   1   8   4        0.17        0.51      6.28 o 
   2   8   4        6.48        0.00      7.22 o 
   3   8   4       19.10       24.15      5.81 o 
   4   8   4        0.72        3.65      5.39 o 
   5   8   4        6.36        9.53      7.13 o 
  -7   9   4        0.57       -4.96      7.11 o 
  -6   9   4       81.46       66.71      7.65 o 
  -5   9   4       18.50       16.35      5.79 o 
  -4   9   4        9.59        9.91      5.14 o 
  -3   9   4        4.94        8.57      6.80 o 
  -2   9   4       49.89       52.26      5.66 o 
  -1   9   4       31.81       24.85      5.19 o 
   0   9   4       78.10       73.67     11.63 o 
   1   9   4        6.61       10.38      7.20 o 
   2   9   4        2.79        0.51      8.23 o 
   3   9   4        0.75       -4.29      8.14 o 
   4   9   4       57.88       69.04      7.07 o 
  -7  10   4        0.33       -2.71      6.19 o 
  -6  10   4        7.99        8.59      4.65 o 
  -5  10   4       49.95       47.59      6.75 o 
  -4  10   4       15.85       16.71      5.90 o 
  -3  10   4       21.22       25.18      5.86 o 
  -2  10   4        8.57       14.72      5.28 o 
  -1  10   4       32.97       24.17      5.26 o 
   0  10   4        0.40       -2.58      3.57 o 
   1  10   4      137.96      125.86     10.94 o 
   2  10   4        2.84       10.26      5.01 o 
   3  10   4      256.77      238.28     18.56 o 
  -6  11   4        1.43        7.98      4.85 o 
  -5  11   4        3.07        3.15      6.53 o 
  -4  11   4       18.66       11.18      5.03 o 
  -3  11   4        0.33        5.26      7.85 o 
  -2  11   4        8.13        9.95      8.61 o 
  -1  11   4        0.47       -1.77      5.75 o 
   0  11   4       17.63       18.89      4.20 o 
   1  11   4        5.15        6.51      7.69 o 
  -4  12   4      103.81       81.92      7.87 o 
  -3  12   4       30.03       41.51      6.15 o 
  -2  12   4        6.82        4.61      8.48 o 
  -1  12   4       33.52       41.39      6.22 o 
   0 -14   5       58.15       63.55     11.74 o 
   1 -14   5        0.81        3.27      7.20 o 
   2 -14   5       15.39       11.45      9.12 o 
   3 -14   5       42.83       32.40      6.82 o 
   4 -14   5        4.54        9.24      7.47 o 
  -2 -13   5        4.38       15.16      5.77 o 
  -1 -13   5        6.00       11.23      7.76 o 
   0 -13   5        3.30        0.02      4.31 o 
   1 -13   5        0.53        5.21      5.41 o 
   2 -13   5      142.54      142.03     12.37 o 
   3 -13   5       19.98       24.71      6.60 o 
   4 -13   5       92.25       88.40      7.40 o 
   5 -13   5       15.88       17.06      5.37 o 
   6 -13   5       68.64       71.05      7.00 o 
  -3 -12   5        2.23        7.13      5.61 o 
  -2 -12   5        9.22        0.65      9.12 o 
  -1 -12   5        1.27        3.33      4.00 o 
   0 -12   5        0.77        0.35      4.54 o 
   1 -12   5        0.14       -1.52      7.25 o 
   2 -12   5        2.73        1.59      7.31 o 
   3 -12   5       32.19       30.53      5.93 o 
   4 -12   5       14.81       12.64      8.57 o 
   5 -12   5       46.05       40.93      6.69 o 
   6 -12   5        3.41       -3.71      7.34 o 
   7 -12   5        1.81        0.02      7.25 o 
  -4 -11   5      230.50      266.33     15.63 o 
  -3 -11   5        1.50       -5.28      8.86 o 
  -2 -11   5       40.78       33.93      6.71 o 
  -1 -11   5        5.62       -1.99      6.73 o 
   0 -11   5       33.48       32.02      4.01 o 
   1 -11   5       29.87       26.68      4.92 o 
   2 -11   5      239.37      244.39     12.10 o 
   3 -11   5       31.24       31.80      5.52 o 
   4 -11   5        0.50        5.99      6.35 o 
   5 -11   5       28.12       22.92      6.28 o 
   6 -11   5       13.21        9.28      8.86 o 
   7 -11   5        6.26        8.27      7.20 o 
  -5 -10   5       65.72       84.78      7.60 o 
  -4 -10   5       88.63       92.25      7.47 o 
  -3 -10   5        6.74        6.31      8.23 o 
  -2 -10   5        8.93       10.29      4.96 o 
  -1 -10   5      481.49      498.59     16.37 o 
   0 -10   5      214.33      213.07      7.82 o 
   1 -10   5       43.44       45.71      4.56 o 
   2 -10   5      712.37      705.70     18.20 o 
   3 -10   5        1.12        3.82      6.60 o 
   4 -10   5      122.95      104.01      9.59 o 
   5 -10   5      245.61      227.59     13.04 o 
   6 -10   5       24.42       31.73      5.88 o 
   7 -10   5       13.31        9.93      5.23 o 
   8 -10   5       60.00       61.92      7.16 o 
  -6  -9   5       49.12       51.08      6.80 o 
  -5  -9   5        0.20       -7.94      7.94 o 
  -4  -9   5        0.06       -2.68      7.69 o 
  -3  -9   5        1.12       -0.94      6.42 o 
  -2  -9   5      562.44      565.97     17.26 o 
  -1  -9   5       41.62       39.45      4.58 o 
   0  -9   5      148.77      148.07      6.33 o 
   1  -9   5       34.54       31.35      3.96 o 
   2  -9   5        2.68       -0.72      5.55 o 
   3  -9   5        0.14        1.59      5.70 o 
   4  -9   5     2845.72     2845.18     35.49 o 
   5  -9   5       42.41       38.29      5.61 o 
   6  -9   5     1269.85     1280.73     27.17 o 
   7  -9   5      373.28      353.12     16.62 o 
   8  -9   5       46.32       44.84      6.89 o 
  -6  -8   5       10.08        8.72      4.79 o 
  -5  -8   5       10.15       15.86      5.61 o 
  -4  -8   5      129.67      127.61     10.47 o 
  -3  -8   5       20.70       25.07      4.16 o 
  -2  -8   5      975.38      954.07     20.46 o 
  -1  -8   5        8.20        5.23      5.01 o 
   0  -8   5       31.88       23.46      3.61 o 
   1  -8   5        0.01       -4.43      4.43 o 
   2  -8   5       72.64       73.53      6.55 o 
   3  -8   5       53.14       57.83      5.10 o 
   4  -8   5      338.20      356.94     12.70 o 
   5  -8   5      174.80      192.59     10.29 o 
   6  -8   5      180.63      180.54     11.20 o 
   7  -8   5        0.03       -8.25      8.25 o 
   8  -8   5      418.99      454.27     19.01 o 
  -7  -7   5       11.24       -3.29      7.42 o 
  -6  -7   5       19.73       23.86      5.79 o 
  -5  -7   5        5.72       12.26      4.47 o 
  -4  -7   5      120.37      116.42      8.50 o 
  -3  -7   5      257.81      248.77     10.60 o 
  -2  -7   5      593.87      606.23     15.68 o 
  -1  -7   5       95.99       89.60      5.05 o 
   0  -7   5      117.06      119.72      5.05 o 
   1  -7   5        1.12       -0.67      2.83 o 
   2  -7   5       87.36       85.40      4.68 o 
   3  -7   5      137.99      139.93     14.06 o 
   4  -7   5       55.39       52.44      4.34 o 
   5  -7   5       26.64       20.78      4.47 o 
   6  -7   5      150.84      156.88     10.76 o 
   7  -7   5      272.25      271.80     14.07 o 
   8  -7   5       13.76        3.02      7.94 o 
  -7  -6   5       23.10       25.70      5.70 o 
  -6  -6   5        0.07        1.57      7.11 o 
  -5  -6   5       50.68       58.79      5.81 o 
  -4  -6   5      175.60      165.09      9.48 o 
  -3  -6   5      154.12      168.44      9.03 o 
  -2  -6   5      274.17      308.92      9.90 o 
  -1  -6   5       14.81       16.20      2.37 o 
   0  -6   5        0.01       -0.67      2.59 o 
   1  -6   5      612.45      624.66      9.19 o 
   2  -6   5        1.10       -0.18      5.77 o 
   3  -6   5      146.72      141.93      5.73 o 
   4  -6   5        0.93        1.30      4.25 o 
   5  -6   5        0.00       -3.38      4.32 o 
   6  -6   5       86.99       87.22      7.40 o 
   7  -6   5       25.86       17.58      5.19 o 
   8  -6   5        7.06        5.39      8.25 o 
  -8  -5   5        1.74        7.42      6.75 o 
  -7  -5   5        9.95       12.17      8.48 o 
  -6  -5   5        0.06        4.99      5.81 o 
  -5  -5   5      160.41      126.93      8.90 o 
  -4  -5   5       32.14       31.78      3.85 o 
  -3  -5   5      154.53      123.88      6.81 o 
  -2  -5   5      409.20      397.38     12.40 o 
  -1  -5   5        4.20        2.33      3.07 o 
   0  -5   5     2284.01     2529.08     23.87 o 
   1  -5   5      195.28      190.22      5.21 o 
   2  -5   5     2630.36     2479.19    204.98 o 
   3  -5   5      187.44      217.57      7.92 o 
   4  -5   5      280.66      280.72     15.58 o 
   5  -5   5       49.73       50.63      3.94 o 
   6  -5   5        9.24        0.47      5.57 o 
   7  -5   5        5.61        5.99      6.64 o 
   8  -5   5       34.33       43.85      6.84 o 
   9  -5   5        9.25       -3.35      8.48 o 
  -8  -4   5       33.26       37.10      5.46 o 
  -7  -4   5       18.46       17.04      5.14 o 
  -6  -4   5      297.41      237.57     12.01 o 
  -5  -4   5       99.08       74.16      7.02 o 
  -4  -4   5        0.08       -4.52      4.52 o 
  -3  -4   5        0.38       -3.29      3.37 o 
  -2  -4   5        7.18        5.71      7.39 o 
  -1  -4   5       16.78       20.97      3.23 o 
   0  -4   5     1806.60     1943.07     16.07 o 
   1  -4   5      239.27      251.07      5.57 o 
   2  -4   5      719.45      752.18     46.18 o 
   3  -4   5      204.76      206.69      5.81 o 
   4  -4   5      236.81      251.98      7.82 o 
   5  -4   5      256.00      292.94     11.27 o 
   6  -4   5       19.86       11.63      3.78 o 
   7  -4   5       47.14       39.94      5.39 o 
   8  -4   5       18.03       18.67      5.84 o 
   9  -4   5        0.41       -8.10      8.12 o 
  -8  -3   5        0.63       -0.02      7.20 o 
  -7  -3   5       71.60       64.92      6.73 o 
  -6  -3   5        0.10        0.00      4.74 o 
  -5  -3   5       67.42       66.73      6.64 o 
  -4  -3   5      121.38      111.72     13.87 o 
  -3  -3   5      285.09      240.62     27.65 o 
  -2  -3   5      136.64      145.25      4.87 o 
  -1  -3   5       26.72       18.79      2.85 o 
   0  -3   5      201.15      193.44      8.65 o 
   1  -3   5      180.85      179.33     13.74 o 
   2  -3   5      394.57      376.87     25.27 o 
   3  -3   5        6.90       16.78      2.21 o 
   4  -3   5      352.72      324.94      7.61 o 
   5  -3   5        1.18        0.04      4.27 o 
   6  -3   5       79.65      113.72      8.68 o 
   7  -3   5      163.42      154.06     10.87 o 
   8  -3   5        3.41       -1.25      8.01 o 
  -8  -2   5      143.67      133.44     12.17 o 
  -7  -2   5        9.51       17.58      4.56 o 
  -6  -2   5      132.77      174.43      9.95 o 
  -5  -2   5       10.22        0.67      4.54 o 
  -4  -2   5        0.99        4.04      3.13 o 
  -3  -2   5      124.82      114.22     21.09 o 
  -2  -2   5       50.86       55.35      3.54 o 
  -1  -2   5       83.97       90.86      4.70 o 
   0  -2   5      872.44      870.45     10.03 o 
   1  -2   5       93.29       91.62      3.63 o 
   2  -2   5       80.69       73.16      3.86 o 
   3  -2   5      103.63      109.61      4.82 o 
   4  -2   5       65.34       66.71      4.18 o 
   5  -2   5       49.54       64.56      4.54 o 
   6  -2   5       64.20       77.18      5.77 o 
   7  -2   5       24.47       24.44      5.23 o 
   8  -2   5      108.60       92.56      8.01 o 
  -9  -1   5        3.87       -0.04      7.34 o 
  -8  -1   5       19.93       22.14      5.95 o 
  -7  -1   5       75.98       73.51      6.24 o 
  -6  -1   5       31.83       44.61      4.50 o 
  -5  -1   5      421.05      466.72     13.28 o 
  -4  -1   5       32.34       40.61     10.64 o 
  -3  -1   5      127.02      116.77     21.25 o 
  -2  -1   5       42.70       45.22      2.86 o 
  -1  -1   5        7.56        9.28      1.73 o 
   0  -1   5      301.77      314.50     20.71 o 
   1  -1   5       80.58       73.22      3.65 o 
   2  -1   5     1046.98     1099.95     19.38 o 
   3  -1   5       11.74       14.28      2.48 o 
   4  -1   5      119.12      116.14      7.22 o 
   5  -1   5       85.75      113.61      8.23 o 
   6  -1   5       60.19       68.28      5.28 o 
   7  -1   5       72.97       71.05      6.91 o 
   8  -1   5      147.99      147.40     12.32 o 
  -9   0   5       12.05        9.19      7.42 o 
  -8   0   5       31.46       25.56      6.02 o 
  -7   0   5        0.03        1.90      5.95 o 
  -6   0   5      216.33      265.48     11.47 o 
  -5   0   5       41.16       54.32      3.89 o 
  -4   0   5      339.94      322.24     86.77 o 
  -3   0   5      685.17      669.05     32.74 o 
  -2   0   5     2155.38     2246.66     29.39 o 
  -1   0   5      464.78      464.24     22.91 o 
   0   0   5     1489.77     1455.08     44.04 o 
   1   0   5       53.73       55.12      3.37 o 
   2   0   5      278.41      296.26      6.42 o 
   3   0   5       69.54       70.44      4.30 o 
   4   0   5       57.51       61.05      4.36 o 
   5   0   5      336.64      401.76     13.75 o 
   6   0   5       66.70       61.88      5.99 o 
   7   0   5       90.68      103.90      9.86 o 
   8   0   5       65.79       62.86      6.96 o 
  -9   1   5        7.41        5.86      6.84 o 
  -8   1   5       15.29       10.56      8.34 o 
  -7   1   5       21.90        9.03      7.09 o 
  -6   1   5       65.40       92.43      7.34 o 
  -5   1   5       18.98       22.65      3.22 o 
  -4   1   5      700.75      628.45     47.87 o 
  -3   1   5      153.92      167.23     25.56 o 
  -2   1   5      447.39      454.94      7.45 o 
  -1   1   5      379.67      416.69     24.71 o 
   0   1   5     1282.35     1286.31     78.19 o 
   1   1   5      843.09      820.08     62.65 o 
   2   1   5       14.13       13.15      5.80 o 
   3   1   5      145.99      155.94      5.68 o 
   4   1   5       22.25       27.33      3.71 o 
   5   1   5       64.57       76.42      7.04 o 
   6   1   5        0.04        7.25      5.52 o 
   7   1   5        6.91       -1.10      7.96 o 
   8   1   5       46.23       40.34      5.81 o 
  -9   2   5       51.48       57.36      6.42 o 
  -8   2   5      144.22      131.09     11.70 o 
  -7   2   5        2.53        6.19      5.99 o 
  -6   2   5      118.91      152.09      9.26 o 
  -5   2   5      293.37      393.80     12.26 o 
  -4   2   5        6.46        3.01      4.82 o 
  -3   2   5      250.60      244.06      7.70 o 
  -2   2   5       45.78       51.69      5.05 o 
  -1   2   5     1467.18     1544.75    122.26 o 
   0   2   5       65.20       60.09      3.64 o 
   1   2   5      661.56      663.91     41.64 o 
   2   2   5        0.14       -3.25      7.02 o 
   3   2   5        0.72       -0.50      5.08 o 
   4   2   5      225.46      218.98     10.22 o 
   5   2   5      560.07      576.37     16.79 o 
   6   2   5        4.65       -3.04      6.17 o 
   7   2   5       11.55       12.61      5.95 o 
  -9   3   5      151.71      136.80     12.86 o 
  -8   3   5        4.64        6.13      8.05 o 
  -7   3   5        5.26        6.75      6.55 o 
  -6   3   5       23.51       24.82      4.52 o 
  -5   3   5       55.57       76.39      6.89 o 
  -4   3   5      226.17      226.73      6.89 o 
  -3   3   5       32.16       38.23      2.87 o 
  -2   3   5     1583.48     1626.72     14.61 o 
  -1   3   5       39.64       42.46      2.45 o 
   0   3   5       97.74       84.90      4.31 o 
   1   3   5       15.46       15.70      3.47 o 
   2   3   5       77.30       71.15      3.90 o 
   3   3   5      199.06      202.10     10.18 o 
   4   3   5      487.37      445.99     14.58 o 
   5   3   5       29.76       24.33      5.08 o 
   6   3   5       92.79      106.49     10.35 o 
   7   3   5        1.40       -2.57      7.18 o 
  -9   4   5      508.09      474.08     20.17 o 
  -8   4   5       40.58       31.06      7.22 o 
  -7   4   5      442.65      438.90     16.06 o 
  -6   4   5      549.28      765.14     19.12 o 
  -5   4   5      137.16      197.98      9.73 o 
  -4   4   5      437.32      456.79     13.17 o 
  -3   4   5       75.35       78.04      4.22 o 
  -2   4   5     1992.83     2105.11     47.48 o 
  -1   4   5      467.92      497.73      8.84 o 
   0   4   5        0.55        1.65      6.06 o 
   1   4   5        6.23       52.93     35.14 o 
   2   4   5        4.26       -2.30      6.15 o 
   3   4   5       25.94       27.86      4.58 o 
   4   4   5      933.19      963.48     21.67 o 
   5   4   5        0.36        5.68      6.60 o 
   6   4   5        7.81       -2.42      8.07 o 
   7   4   5        3.72       -3.35      8.12 o 
  -9   5   5       16.12       14.54      5.55 o 
  -8   5   5       46.62       33.52      6.75 o 
  -7   5   5       42.94       46.18      5.77 o 
  -6   5   5      238.77      240.07     12.77 o 
  -5   5   5       52.11       59.20      4.72 o 
  -4   5   5      616.47      609.00     15.56 o 
  -3   5   5     1224.09     1343.44     21.87 o 
  -2   5   5       14.92       15.72      2.62 o 
  -1   5   5       46.98       48.18      2.91 o 
   0   5   5        1.88        1.36      2.92 o 
   1   5   5      161.63      184.45      9.30 o 
   2   5   5       86.37       79.28      5.97 o 
   3   5   5      617.91      615.55     17.20 o 
   4   5   5        5.45       10.51      4.70 o 
   5   5   5       30.37       32.45      6.11 o 
   6   5   5       65.94       71.88      6.62 o 
  -8   6   5        2.04        1.81      6.49 o 
  -7   6   5        7.22       -8.95      8.95 o 
  -6   6   5       67.40       69.53      6.04 o 
  -5   6   5       55.48       73.51      5.34 o 
  -4   6   5      112.25      106.70      8.16 o 
  -3   6   5        5.84        2.97      5.88 o 
  -2   6   5       53.97       41.13      4.50 o 
  -1   6   5       40.91       43.50      4.32 o 
   0   6   5       67.49       75.44      4.79 o 
   1   6   5      260.46      266.50     11.85 o 
   2   6   5       22.58       30.97      4.83 o 
   3   6   5        4.60        0.47      7.00 o 
   4   6   5        3.77        3.13      7.87 o 
   5   6   5        0.89        0.00      6.93 o 
  -8   7   5        9.01       13.13      4.72 o 
  -7   7   5       15.39        3.49      8.88 o 
  -6   7   5       15.88        9.84      7.80 o 
  -5   7   5       10.26        3.78      6.33 o 
  -4   7   5        9.14       10.60      3.98 o 
  -3   7   5      515.19      544.66     16.19 o 
  -2   7   5       23.10       25.74      3.98 o 
  -1   7   5      264.30      269.86     11.65 o 
   0   7   5       34.17       34.41      3.07 o 
   1   7   5        0.12        3.98      5.55 o 
   2   7   5       39.24       44.21      5.64 o 
   3   7   5        2.06       -4.23      7.92 o 
   4   7   5       81.90       87.42      7.47 o 
   5   7   5        2.95       -7.40      7.40 o 
  -8   8   5        1.13        8.12      7.20 o 
  -7   8   5        0.01       -1.25      6.96 o 
  -6   8   5       37.90       27.17      5.97 o 
  -5   8   5       49.58       49.71      5.75 o 
  -4   8   5       24.47       21.00      5.34 o 
  -3   8   5      111.87      105.04      9.26 o 
  -2   8   5        4.33        6.04      4.52 o 
  -1   8   5       79.19       81.45      6.19 o 
   0   8   5      185.76      208.81      9.80 o 
   1   8   5        0.00        2.50      7.34 o 
   2   8   5       16.73       17.85      5.70 o 
   3   8   5        7.07       -1.79      9.10 o 
   4   8   5        4.41        3.91      7.40 o 
  -7   9   5       57.80       48.44      6.46 o 
  -6   9   5       80.02       58.01      7.29 o 
  -5   9   5        0.53        7.20      7.49 o 
  -4   9   5        0.55       13.42      5.19 o 
  -3   9   5        2.44       -5.61      6.96 o 
  -2   9   5       16.35       21.31      4.83 o 
  -1   9   5        2.82        3.02      7.36 o 
   0   9   5        2.44        2.37      4.23 o 
   1   9   5       28.71       35.38      4.94 o 
   2   9   5       39.17       50.18      6.93 o 
   3   9   5        4.14        4.56      5.12 o 
  -6  10   5        1.87        7.13      6.87 o 
  -5  10   5        0.05       -3.04      7.47 o 
  -4  10   5       38.26       34.48      6.37 o 
  -3  10   5       37.39       30.08      6.57 o 
  -2  10   5        3.32        1.63      8.05 o 
  -1  10   5       49.72       52.73      6.13 o 
   0  10   5        1.40       -3.19      4.48 o 
   1  10   5        5.58        4.25      8.01 o 
   2  10   5       44.62       43.70      6.51 o 
  -5  11   5       41.46       13.22      9.50 o 
  -4  11   5        7.38        8.90      5.77 o 
  -3  11   5        1.45        3.78      7.49 o 
  -2  11   5        6.36        9.35      7.38 o 
  -1  11   5        9.89       13.24      5.99 o 
   0  11   5       32.59       35.17      4.86 o 
   0 -14   6       21.87       23.67     12.76 o 
   1 -14   6       62.84       73.04      6.93 o 
   2 -14   6       36.90       30.03      7.09 o 
   3 -14   6        0.29       -2.53      8.12 o 
   4 -14   6        0.10       -4.03      7.80 o 
  -2 -13   6       40.99       38.33      7.27 o 
  -1 -13   6        0.03       -8.79      8.79 o 
   0 -13   6        8.23       -2.89      5.13 o 
   1 -13   6       94.13       92.09      6.75 o 
   2 -13   6        2.53       -9.15      9.15 o 
   3 -13   6        1.65        8.77      7.69 o 
   4 -13   6       19.69       24.89      5.30 o 
   5 -13   6        0.06        1.25      6.89 o 
   6 -13   6        4.34        4.43      5.08 o 
  -3 -12   6        0.60        0.69      7.76 o 
  -2 -12   6        1.88       10.20      5.57 o 
  -1 -12   6       68.43       77.56      6.53 o 
   0 -12   6        2.12        5.34      3.92 o 
   1 -12   6       41.50       31.98      5.39 o 
   2 -12   6      298.72      287.66     14.69 o 
   3 -12   6        1.87        0.49      7.42 o 
   4 -12   6      107.92      114.19      7.83 o 
   5 -12   6       21.99       23.21      6.46 o 
   6 -12   6       58.83       65.61      6.53 o 
  -4 -11   6       14.05       13.13      5.84 o 
  -3 -11   6        0.12        2.88      8.10 o 
  -2 -11   6       16.77       19.50      6.13 o 
  -1 -11   6        1.53       -2.55      6.80 o 
   0 -11   6       36.93       36.47      3.96 o 
   1 -11   6       30.64       19.28      5.28 o 
   2 -11   6       52.45       48.75      5.66 o 
   3 -11   6        0.01        2.86      6.06 o 
   4 -11   6       48.27       45.73      5.64 o 
   5 -11   6      215.01      222.29     13.66 o 
   6 -11   6        0.14       -0.51      8.19 o 
   7 -11   6        7.88        5.23      7.00 o 
  -5 -10   6      299.50      300.79     16.28 o 
  -4 -10   6       17.73       21.07      6.42 o 
  -3 -10   6        0.38       -8.03      8.03 o 
  -2 -10   6      105.62      103.10      7.11 o 
  -1 -10   6        5.30        7.65      6.35 o 
   0 -10   6       10.02        3.68      3.10 o 
   1 -10   6      183.31      181.28     10.29 o 
   2 -10   6       35.32       35.58      4.72 o 
   3 -10   6      248.68      240.47     11.87 o 
   4 -10   6       58.92       61.79      5.48 o 
   5 -10   6        2.47        4.52      6.96 o 
   6 -10   6      193.68      194.83     13.22 o 
   7 -10   6        0.85       -5.59      6.66 o 
  -6  -9   6       12.57        2.73      8.21 o 
  -5  -9   6       15.17        2.44      9.01 o 
  -4  -9   6       25.12       16.79      5.95 o 
  -3  -9   6        1.58        1.88      6.71 o 
  -2  -9   6      444.51      440.11     15.52 o 
  -1  -9   6      107.20      108.89      8.10 o 
   0  -9   6      129.10      115.56      6.71 o 
   1  -9   6      169.09      185.50      9.84 o 
   2  -9   6        7.71       17.13      3.49 o 
   3  -9   6      323.37      348.87     13.02 o 
   4  -9   6      782.64      763.73     19.39 o 
   5  -9   6        6.53       11.29      4.47 o 
   6  -9   6      267.60      290.50     14.31 o 
   7  -9   6        1.22        2.30      8.59 o 
   8  -9   6      365.80      357.26     17.80 o 
  -6  -8   6       10.08       19.75      4.76 o 
  -5  -8   6       16.77       19.59      5.84 o 
  -4  -8   6       63.50       73.64      6.37 o 
  -3  -8   6        2.59        7.11      3.58 o 
  -2  -8   6      583.20      574.20     16.46 o 
  -1  -8   6        9.10        7.67      3.78 o 
   0  -8   6      381.26      391.07      8.90 o 
   1  -8   6       29.23       36.65      4.00 o 
   2  -8   6       57.66       58.97      4.74 o 
   3  -8   6       28.59       28.04      4.58 o 
   4  -8   6       24.30       29.77      4.29 o 
   5  -8   6        0.01       -2.19      5.21 o 
   6  -8   6       43.32       41.75      5.17 o 
   7  -8   6        7.68        6.71      7.56 o 
   8  -8   6      203.77      213.44     14.16 o 
  -7  -7   6        6.31        3.98      6.91 o 
  -6  -7   6        0.00        1.14      8.12 o 
  -5  -7   6       58.42       49.31      5.73 o 
  -4  -7   6        5.31        6.91      3.87 o 
  -3  -7   6      245.44      214.53     10.78 o 
  -2  -7   6      328.19      306.74     11.87 o 
  -1  -7   6       56.67       51.70      4.38 o 
   0  -7   6       80.04       76.32      4.63 o 
   1  -7   6       83.21       73.93      3.71 o 
   2  -7   6      115.38      100.65     10.85 o 
   3  -7   6      624.57      609.42     15.61 o 
   4  -7   6      119.75      110.30      7.83 o 
   5  -7   6        8.66        4.61      5.39 o 
   6  -7   6        2.42       -6.53      6.53 o 
   7  -7   6       14.16       -2.68      8.23 o 
   8  -7   6        1.09        4.07      4.45 o 
  -7  -6   6       23.71       36.59      5.32 o 
  -6  -6   6      170.23      155.92     12.81 o 
  -5  -6   6      182.64      173.16     11.32 o 
  -4  -6   6       25.44       28.33      4.14 o 
  -3  -6   6     2372.50     2338.32     29.70 o 
  -2  -6   6      199.17      185.87      8.97 o 
  -1  -6   6      452.76      507.93      9.11 o 
   0  -6   6       94.66      107.85      4.60 o 
   1  -6   6      127.79      124.68      4.84 o 
   2  -6   6      166.85      170.48     17.07 o 
   3  -6   6      103.29      100.70      5.44 o 
   4  -6   6       51.04       54.12      4.45 o 
   5  -6   6        5.94       14.18      3.35 o 
   6  -6   6       99.10       92.70      9.19 o 
   7  -6   6        0.65       -2.15      6.93 o 
   8  -6   6        1.78        1.21      6.44 o 
  -8  -5   6       58.19       48.35      6.91 o 
  -7  -5   6       14.32       13.80      5.97 o 
  -6  -5   6       95.71       90.84      6.73 o 
  -5  -5   6       53.28       47.95      4.70 o 
  -4  -5   6       21.08       21.80      3.69 o 
  -3  -5   6       58.45       53.22      4.41 o 
  -2  -5   6        0.11       -3.56      3.56 o 
  -1  -5   6       24.09       16.95      2.56 o 
   0  -5   6      317.94      379.46      8.58 o 
   1  -5   6      361.90      368.39     19.70 o 
   2  -5   6      219.22      240.88     22.13 o 
   3  -5   6      118.71      107.66      5.81 o 
   4  -5   6      839.58      864.77     17.67 o 
   5  -5   6        0.09       -4.43      4.43 o 
   6  -5   6      466.20      404.44     15.56 o 
   7  -5   6       88.96       83.46      6.46 o 
   8  -5   6       52.38       51.03      6.37 o 
  -8  -4   6        6.42        4.25      4.58 o 
  -7  -4   6       33.81       34.15      6.60 o 
  -6  -4   6        6.97        4.79      6.19 o 
  -5  -4   6        2.63       -5.17      5.17 o 
  -4  -4   6        8.99       10.67      3.49 o 
  -3  -4   6       16.94       17.82      2.66 o 
  -2  -4   6       48.38       46.61      3.18 o 
  -1  -4   6      230.13      208.34      5.54 o 
   0  -4   6      454.63      522.89      7.95 o 
   1  -4   6      330.98      331.77      6.56 o 
   2  -4   6      274.20      248.76     23.76 o 
   3  -4   6        4.75       12.20      2.31 o 
   4  -4   6      609.95      665.87     15.54 o 
   5  -4   6        6.65        6.33      3.35 o 
   6  -4   6      503.67      563.76     16.71 o 
   7  -4   6       27.19       21.20      5.93 o 
   8  -4   6        0.29        4.25      6.69 o 
  -8  -3   6        1.10       -7.51      7.51 o 
  -7  -3   6       66.43       70.98      6.73 o 
  -6  -3   6       58.01       44.35      5.23 o 
  -5  -3   6       87.86       89.77      7.76 o 
  -4  -3   6       16.89       23.33      3.33 o 
  -3  -3   6      746.79      620.83     95.97 o 
  -2  -3   6       20.14       12.69     12.75 o 
  -1  -3   6     3852.02     3989.60     34.03 o 
   0  -3   6        4.90        2.16      2.45 o 
   1  -3   6      322.54      303.86     16.06 o 
   2  -3   6      172.29      154.66     20.48 o 
   3  -3   6        0.01        1.56      3.05 o 
   4  -3   6       41.14       38.96      4.25 o 
   5  -3   6       23.35       19.68      3.29 o 
   6  -3   6      342.87      323.58     13.71 o 
   7  -3   6       13.92       14.51      5.26 o 
   8  -3   6       65.02       43.59      6.11 o 
  -8  -2   6        0.13        5.43      6.35 o 
  -7  -2   6        0.00        4.16      5.41 o 
  -6  -2   6      147.40      173.92     10.40 o 
  -5  -2   6      139.24      162.43      8.74 o 
  -4  -2   6       40.37       34.14      2.87 o 
  -3  -2   6       50.41       47.41      8.51 o 
  -2  -2   6       56.70       64.33      4.03 o 
  -1  -2   6        2.39        0.51      3.37 o 
   0  -2   6       11.27       11.27      2.23 o 
   1  -2   6        3.05        1.57      3.66 o 
   2  -2   6        3.43       -0.53      5.61 o 
   3  -2   6        0.08       -3.25      3.25 o 
   4  -2   6       98.13      109.04      7.58 o 
   5  -2   6        8.94       10.67      3.13 o 
   6  -2   6       12.84        9.57      4.50 o 
   7  -2   6       13.13       10.13      8.45 o 
   8  -2   6        8.98        9.41      6.93 o 
  -8  -1   6       14.61       -5.99      9.28 o 
  -7  -1   6       95.28       89.72      8.52 o 
  -6  -1   6        0.11       -2.19      4.83 o 
  -5  -1   6      243.80      311.14     11.65 o 
  -4  -1   6        2.92        0.14      3.40 o 
  -3  -1   6      347.52      327.05     47.59 o 
  -2  -1   6      267.09      287.07      6.40 o 
  -1  -1   6      121.23      140.29      8.35 o 
   0  -1   6      220.43      216.34     15.81 o 
   1  -1   6      262.54      268.56      8.24 o 
   2  -1   6      543.04      537.45     11.08 o 
   3  -1   6       95.41       84.54      4.89 o 
   4  -1   6       41.78       48.06      4.18 o 
   5  -1   6        3.42        0.76      4.85 o 
   6  -1   6        0.50       -5.19      6.35 o 
   7  -1   6        6.52        5.52      7.85 o 
   8  -1   6       95.01       92.23      7.60 o 
  -9   0   6       22.67       29.59      5.68 o 
  -8   0   6        0.20        7.54      7.40 o 
  -7   0   6       12.19       16.88      4.45 o 
  -6   0   6        5.97       10.78      3.53 o 
  -5   0   6       57.31       75.01      6.73 o 
  -4   0   6      591.14      514.73     88.41 o 
  -3   0   6      108.10      110.68      6.51 o 
  -2   0   6       10.09       16.33      6.68 o 
  -1   0   6      954.83     1020.14     34.46 o 
   0   0   6      622.50      667.46     31.21 o 
   1   0   6      303.63      315.40      6.51 o 
   2   0   6     1958.60     2126.68     19.55 o 
   3   0   6       52.87       53.53      3.15 o 
   4   0   6      136.35      138.45      8.70 o 
   5   0   6       18.24       21.76      4.47 o 
   6   0   6      116.37      112.09     10.00 o 
   7   0   6        0.79       -0.58      7.29 o 
   8   0   6        1.97       -2.01      7.20 o 
  -9   1   6        0.35       -3.35      7.34 o 
  -8   1   6       58.53       57.56      6.51 o 
  -7   1   6       79.00       96.97      9.03 o 
  -6   1   6        9.08       13.73      3.85 o 
  -5   1   6       17.68       18.45      3.38 o 
  -4   1   6       13.90       18.17      2.54 o 
  -3   1   6       80.95       69.25      4.48 o 
  -2   1   6        0.97       -4.36      7.31 o 
  -1   1   6      578.76      599.71     33.75 o 
   0   1   6        9.74        7.57      4.10 o 
   1   1   6      190.94      200.89      9.36 o 
   2   1   6     1264.02     1347.37     14.11 o 
   3   1   6        6.83        5.81      5.26 o 
   4   1   6      234.53      271.29     11.20 o 
   5   1   6       21.37       23.01      4.03 o 
   6   1   6       46.64       38.51      6.19 o 
   7   1   6        0.09        7.20      5.50 o 
  -9   2   6       40.98       40.59      6.13 o 
  -8   2   6       44.46       32.92      6.40 o 
  -7   2   6       86.79      100.21      9.57 o 
  -6   2   6       38.86       56.27      4.65 o 
  -5   2   6      597.71      816.42     18.25 o 
  -4   2   6       66.70       69.39      6.91 o 
  -3   2   6        0.57       -1.20      3.36 o 
  -2   2   6      111.11      117.82     11.49 o 
  -1   2   6      347.17      351.69     25.63 o 
   0   2   6      147.33      140.40      4.93 o 
   1   2   6      269.78      273.03     17.57 o 
   2   2   6       23.67       23.37      4.82 o 
   3   2   6       12.20        8.07      5.68 o 
   4   2   6       43.15       42.42      4.50 o 
   5   2   6        3.72        2.84      5.99 o 
   6   2   6        4.78        4.96      7.87 o 
   7   2   6       35.53       34.13      5.79 o 
  -9   3   6      386.75      380.22     19.14 o 
  -8   3   6        1.42        5.81      7.67 o 
  -7   3   6      234.67      248.95     13.33 o 
  -6   3   6       89.01      119.62      9.19 o 
  -5   3   6        4.90        4.25      4.88 o 
  -4   3   6       49.99       58.35      4.45 o 
  -3   3   6        0.56        0.38      3.06 o 
  -2   3   6     1387.98     1475.79     14.85 o 
  -1   3   6        5.87       -0.18      3.15 o 
   0   3   6       46.33       50.20      2.65 o 
   1   3   6      147.29      151.53      5.79 o 
   2   3   6       72.39       72.41      5.39 o 
   3   3   6       14.33        9.73      4.09 o 
   4   3   6     1448.65     1442.64     26.08 o 
   5   3   6      216.75      221.29     12.21 o 
   6   3   6       53.48       54.77      6.71 o 
   7   3   6       31.37       28.02      6.71 o 
  -9   4   6       13.50       15.68      5.57 o 
  -8   4   6       75.21       76.84      7.60 o 
  -7   4   6      620.92      585.67     19.46 o 
  -6   4   6      307.69      310.40     13.49 o 
  -5   4   6      494.34      669.22     17.49 o 
  -4   4   6      302.92      316.80     11.90 o 
  -3   4   6      211.47      226.61     10.33 o 
  -2   4   6      324.80      344.70     23.03 o 
  -1   4   6        3.66       -0.72      3.16 o 
   0   4   6        3.71        2.95      2.88 o 
   1   4   6      137.69      145.41      8.54 o 
   2   4   6        4.03        7.89      5.86 o 
   3   4   6       79.55       77.38      5.52 o 
   4   4   6        0.88        3.80      5.90 o 
   5   4   6        0.87       -2.15      7.94 o 
   6   4   6       79.73       74.25      6.93 o 
  -8   5   6      330.87      332.54     16.82 o 
  -7   5   6        3.69       -7.25      7.25 o 
  -6   5   6       87.49       77.91      6.60 o 
  -5   5   6      595.92      863.79     20.26 o 
  -4   5   6      233.67      248.68     11.32 o 
  -3   5   6     1268.82     1282.18     22.61 o 
  -2   5   6     2808.78     2898.56     32.72 o 
  -1   5   6        0.41        5.21      4.38 o 
   0   5   6      442.25      444.03     13.42 o 
   1   5   6       90.24       99.20      8.23 o 
   2   5   6      149.11      156.16     10.13 o 
   3   5   6      232.48      266.77     12.77 o 
   4   5   6        8.03       15.43      5.39 o 
   5   5   6       40.56       42.33      6.31 o 
   6   5   6        0.33       -1.39      7.65 o 
  -8   6   6       15.64       21.74      5.17 o 
  -7   6   6       17.70       10.87      8.41 o 
  -6   6   6      147.97      149.86     11.34 o 
  -5   6   6       36.38       32.74      4.99 o 
  -4   6   6      222.97      217.26     11.00 o 
  -3   6   6      374.72      375.77     14.29 o 
  -2   6   6       34.05       41.31      4.63 o 
  -1   6   6        5.07        5.28      3.67 o 
   0   6   6      151.76      162.70      6.63 o 
   1   6   6       24.50       27.98      4.56 o 
   2   6   6        5.90       13.26      4.70 o 
   3   6   6        8.54       -3.00      7.42 o 
   4   6   6        7.43        5.19      8.79 o 
   5   6   6       12.11       15.97      5.34 o 
  -8   7   6        5.53       10.64      7.27 o 
  -7   7   6        4.36        6.02      6.71 o 
  -6   7   6        7.84        1.68      8.19 o 
  -5   7   6        2.76        6.51      5.77 o 
  -4   7   6        3.37        1.43      6.42 o 
  -3   7   6      337.96      338.20     14.36 o 
  -2   7   6        3.71       -1.34      5.68 o 
  -1   7   6      166.47      148.92      9.91 o 
   0   7   6      132.83      126.18      9.02 o 
   1   7   6      104.33       99.32      7.02 o 
   2   7   6       52.37       48.77      6.40 o 
   3   7   6       37.27       41.89      6.62 o 
   4   7   6        3.77       -4.96      7.76 o 
  -7   8   6       17.84        0.60      7.69 o 
  -6   8   6       94.91       62.30      7.60 o 
  -5   8   6        1.98       -4.29      7.94 o 
  -4   8   6      179.12      178.91     11.92 o 
  -3   8   6        2.34        0.02      6.71 o 
  -2   8   6        2.74        9.15      6.84 o 
  -1   8   6       42.41       36.18      5.88 o 
   0   8   6       88.99       80.64      4.87 o 
   1   8   6        1.92       -6.13      6.13 o 
   2   8   6       11.13       -4.52      9.26 o 
   3   8   6        5.60       -4.32      8.32 o 
  -7   9   6      166.26      168.78     13.26 o 
  -6   9   6      108.64      104.55      7.76 o 
  -5   9   6       15.09        1.10      9.08 o 
  -4   9   6        0.50        6.11      7.51 o 
  -3   9   6       21.85       19.61      6.35 o 
  -2   9   6        3.51        7.60      8.05 o 
  -1   9   6      217.69      204.69     12.48 o 
   0   9   6        1.21        1.96      6.49 o 
   1   9   6       10.49       13.35      4.72 o 
   2   9   6       13.46       14.22      6.02 o 
  -6  10   6       75.79       68.92      7.13 o 
  -5  10   6        2.13        2.53      6.80 o 
  -4  10   6       81.57       82.68      7.83 o 
  -3  10   6        6.09        5.43      7.27 o 
  -2  10   6        0.28        8.39      5.34 o 
  -1  10   6       83.70       89.83      7.54 o 
   0  10   6        0.54        1.79      5.85 o 
   1  10   6        1.35        5.90      5.79 o 
  -4  11   6       10.85       12.17      8.57 o 
  -3  11   6       21.20       22.12      6.24 o 
  -2  11   6        0.54       -8.54      8.54 o 
  -1  11   6       21.87       18.02      6.35 o 
   0 -14   7      218.19      260.32     11.00 o 
   1 -14   7       63.79       78.97      7.51 o 
   2 -14   7        3.69        4.56      7.96 o 
   3 -14   7       59.59       59.60      7.36 o 
   4 -14   7        0.55        2.08      8.95 o 
  -2 -13   7        0.02       -8.63      8.63 o 
  -1 -13   7       30.37       38.13      6.87 o 
   0 -13   7       70.88       77.35      5.22 o 
   1 -13   7        2.13       -3.51      6.13 o 
   2 -13   7        1.37       -3.02      8.68 o 
   3 -13   7      176.78      192.53     13.15 o 
   4 -13   7        2.36        5.61      7.49 o 
   5 -13   7        0.23       -6.46      8.16 o 
  -3 -12   7        1.64       -5.19      8.39 o 
  -2 -12   7        0.79      -10.20     10.20 o 
  -1 -12   7       10.08        5.14      6.46 o 
   0 -12   7        5.21        8.55      3.05 o 
   1 -12   7       38.96       39.78      5.23 o 
   2 -12   7       59.97       54.14      6.60 o 
   3 -12   7       14.00        9.30      7.65 o 
   4 -12   7       16.84       19.34      5.75 o 
   5 -12   7       53.28       50.63      6.26 o 
   6 -12   7        0.00       -6.46      7.16 o 
  -4 -11   7       68.23       70.13      7.20 o 
  -3 -11   7       60.42       67.43      7.25 o 
  -2 -11   7       27.89        8.23      9.35 o 
  -1 -11   7        1.89        6.22      6.78 o 
   0 -11   7       13.60        3.21      5.76 o 
   1 -11   7      315.75      276.55     14.04 o 
   2 -11   7       44.98       33.55      5.88 o 
   3 -11   7       94.37       85.76      6.71 o 
   4 -11   7       88.94       85.47      6.91 o 
   5 -11   7       12.42        8.34      9.46 o 
   6 -11   7       62.40       54.99      6.55 o 
   7 -11   7       47.21       59.29      6.42 o 
  -5 -10   7       17.58        7.92      8.99 o 
  -4 -10   7      109.99      112.09      8.43 o 
  -3 -10   7       64.98       69.42      6.96 o 
  -2 -10   7       62.47       49.83      6.15 o 
  -1 -10   7        1.64        6.55      6.64 o 
   0 -10   7       55.65       50.83      3.54 o 
   1 -10   7        6.29        9.53      3.78 o 
   2 -10   7        8.27       10.78      4.05 o 
   3 -10   7       30.44       21.54      5.30 o 
   4 -10   7      198.85      189.51     11.54 o 
   5 -10   7       22.99       25.05      5.50 o 
   6 -10   7       41.12       49.56      6.42 o 
   7 -10   7       99.01      112.20     10.94 o 
  -5  -9   7      191.06      235.51     14.02 o 
  -4  -9   7       72.32       70.27      7.11 o 
  -3  -9   7      110.25      113.36      9.57 o 
  -2  -9   7      118.52      116.49      9.53 o 
  -1  -9   7       59.86       50.47      5.03 o 
   0  -9   7        5.95        4.59      2.75 o 
   1  -9   7       21.87       24.49      4.32 o 
   2  -9   7       73.11       69.37      5.30 o 
   3  -9   7        1.26        0.85      5.97 o 
   4  -9   7       34.30       32.18      5.34 o 
   5  -9   7       14.84        4.43      7.54 o 
   6  -9   7        2.62       -4.29      8.16 o 
   7  -9   7       35.50       24.26      5.68 o 
   8  -9   7      116.22      121.79     11.41 o 
  -6  -8   7       95.14      103.59     10.35 o 
  -5  -8   7        1.52       10.06      5.21 o 
  -4  -8   7        8.85        2.50      7.31 o 
  -3  -8   7        1.37        0.45      5.26 o 
  -2  -8   7     1408.88     1379.42     24.94 o 
  -1  -8   7       52.28       47.28      4.83 o 
   0  -8   7       65.19       59.28      3.31 o 
   1  -8   7        0.96        5.64      3.94 o 
   2  -8   7        8.43        1.86      4.83 o 
   3  -8   7      269.48      281.35     11.67 o 
   4  -8   7      799.10      798.95     19.01 o 
   5  -8   7      278.50      266.68     13.10 o 
   6  -8   7       60.04       53.38      6.19 o 
   7  -8   7       72.76       70.40      7.31 o 
   8  -8   7       64.97       75.01      6.62 o 
  -7  -7   7        0.13       -2.01      7.11 o 
  -6  -7   7        1.79       -4.07      9.17 o 
  -5  -7   7       11.58        9.41      7.11 o 
  -4  -7   7       52.46       52.96      5.59 o 
  -3  -7   7      708.44      707.85     18.07 o 
  -2  -7   7        9.12       13.98      4.45 o 
  -1  -7   7       99.52       96.12      7.29 o 
   0  -7   7       11.70        4.20      3.06 o 
   1  -7   7       10.70        9.46      2.88 o 
   2  -7   7      107.33       94.80      7.47 o 
   3  -7   7      762.04      716.05     17.29 o 
   4  -7   7      329.07      310.09     12.66 o 
   5  -7   7      228.24      228.55     11.07 o 
   6  -7   7       30.71       31.44      4.90 o 
   7  -7   7        7.20        6.28      7.72 o 
   8  -7   7        7.79       -5.12      7.85 o 
  -7  -6   7        0.00        8.27      5.66 o 
  -6  -6   7       62.63       59.73      6.73 o 
  -5  -6   7        1.97       -0.29      4.63 o 
  -4  -6   7      265.00      293.65     12.26 o 
  -3  -6   7      971.83      963.93     20.17 o 
  -2  -6   7       66.17       78.07      7.09 o 
  -1  -6   7       65.35       65.56      4.43 o 
   0  -6   7       25.46       20.80      2.29 o 
   1  -6   7      108.65      119.74      4.99 o 
   2  -6   7       81.10       71.92      8.06 o 
   3  -6   7     1024.03      985.98     19.08 o 
   4  -6   7       62.00       66.33      4.63 o 
   5  -6   7       17.18       14.00      3.49 o 
   6  -6   7       45.54       30.30      5.39 o 
   7  -6   7       39.53       47.30      6.19 o 
   8  -6   7        7.59       10.82      7.63 o 
  -7  -5   7      106.79       99.03      7.31 o 
  -6  -5   7      203.19      207.49     12.97 o 
  -5  -5   7        3.23       -5.48      6.57 o 
  -4  -5   7        7.95       -0.38      5.08 o 
  -3  -5   7      188.71      207.33      9.88 o 
  -2  -5   7      162.28      145.40     10.10 o 
  -1  -5   7       67.15       58.60      3.41 o 
   0  -5   7     1033.71     1022.86     21.28 o 
   1  -5   7        9.67       13.09      2.35 o 
   2  -5   7      583.67      517.52     41.57 o 
   3  -5   7      521.35      538.04     14.00 o 
   4  -5   7       54.48       50.12      4.45 o 
   5  -5   7       17.27       20.91      4.05 o 
   6  -5   7       21.80       20.06      4.54 o 
   7  -5   7       27.10       32.54      5.84 o 
   8  -5   7        0.84        8.23      6.06 o 
  -8  -4   7        2.66       -4.00      6.71 o 
  -7  -4   7        7.23       10.94      8.12 o 
  -6  -4   7       80.28       82.30      6.64 o 
  -5  -4   7      392.75      341.44     13.06 o 
  -4  -4   7       29.36       31.62      3.85 o 
  -3  -4   7       78.61       74.54      7.11 o 
  -2  -4   7       19.13       20.13      2.54 o 
  -1  -4   7      280.09      304.61      6.82 o 
   0  -4   7      419.17      451.41     11.85 o 
   1  -4   7      203.91      198.38      5.76 o 
   2  -4   7        0.61       -0.52      3.11 o 
   3  -4   7       53.98       49.18      5.33 o 
   4  -4   7       58.42       58.26      4.41 o 
   5  -4   7      211.41      234.17     10.73 o 
   6  -4   7      227.04      219.38     12.39 o 
   7  -4   7       60.45       63.98      6.40 o 
   8  -4   7      136.67      143.24     11.41 o 
  -8  -3   7       14.97        7.02      5.23 o 
  -7  -3   7       10.71        8.86      7.87 o 
  -6  -3   7      103.21       98.06      8.99 o 
  -5  -3   7        3.82        5.32      4.61 o 
  -4  -3   7      287.07      293.54     11.29 o 
  -3  -3   7       21.93       13.07      4.71 o 
  -2  -3   7      194.54      182.72     10.71 o 
  -1  -3   7      151.62      147.84      5.04 o 
   0  -3   7       43.36       44.91      2.56 o 
   1  -3   7     1011.28      892.08     49.53 o 
   2  -3   7        0.01        2.26      4.32 o 
   3  -3   7      182.40      165.73      6.14 o 
   4  -3   7       53.66       45.11      4.29 o 
   5  -3   7       21.63       15.68      3.82 o 
   6  -3   7        8.29       11.00      4.70 o 
   7  -3   7        0.20       10.00      7.60 o 
   8  -3   7      101.03       84.15      7.67 o 
  -8  -2   7        8.12        8.12      6.64 o 
  -7  -2   7      184.17      165.02     11.92 o 
  -6  -2   7       70.52       70.40      5.81 o 
  -5  -2   7        2.28        3.94      4.61 o 
  -4  -2   7       95.52       98.26      7.42 o 
  -3  -2   7        0.71        6.78      2.85 o 
  -2  -2   7       26.19       37.59      2.54 o 
  -1  -2   7      929.57     1004.62     12.08 o 
   0  -2   7       27.06       35.16      5.39 o 
   1  -2   7      259.92      252.04      8.26 o 
   2  -2   7        4.94        0.95      3.32 o 
   3  -2   7      112.54      114.82      5.68 o 
   4  -2   7        8.04        3.91      4.90 o 
   5  -2   7       11.50       13.22      3.42 o 
   6  -2   7        3.61       -3.40      5.97 o 
   7  -2   7        3.37       -1.68      7.94 o 
   8  -2   7        3.28        9.19      6.51 o 
  -8  -1   7       13.33        5.48      6.73 o 
  -7  -1   7        0.55       -4.72      7.09 o 
  -6  -1   7        5.75        8.32      3.19 o 
  -5  -1   7       41.27       44.10      4.23 o 
  -4  -1   7       11.81       12.46      3.27 o 
  -3  -1   7      514.29      511.62     56.10 o 
  -2  -1   7        0.87       -3.00      3.00 o 
  -1  -1   7      217.31      225.36      5.91 o 
   0  -1   7      234.66      248.50      8.92 o 
   1  -1   7      392.19      409.30     23.02 o 
   2  -1   7      142.20      162.07      5.76 o 
   3  -1   7      103.09       90.71      7.40 o 
   4  -1   7        1.81       -0.74      4.61 o 
   5  -1   7       16.92       35.11      3.98 o 
   6  -1   7       61.73       63.31      5.90 o 
   7  -1   7        0.08       -7.40      7.40 o 
   8  -1   7       13.94       25.02      5.86 o 
  -8   0   7        0.95       -5.97      8.23 o 
  -7   0   7       18.63       25.16      4.72 o 
  -6   0   7        0.88        6.02      3.58 o 
  -5   0   7       25.24       34.84      4.27 o 
  -4   0   7       59.80       63.22      4.43 o 
  -3   0   7       54.19       58.54      3.57 o 
  -2   0   7      208.57      223.39      6.59 o 
  -1   0   7       60.47       81.71      4.48 o 
   0   0   7        0.01        2.68      2.01 o 
   1   0   7      533.58      600.59     20.95 o 
   2   0   7       11.91       11.14      3.98 o 
   3   0   7        0.14       -5.66      5.66 o 
   4   0   7      101.66      115.46      8.41 o 
   5   0   7        4.50        4.05      5.93 o 
   6   0   7        9.99       11.83      5.41 o 
   7   0   7        0.13        4.85      5.84 o 
  -8   1   7        3.60        5.41      8.59 o 
  -7   1   7        0.11        1.05      6.51 o 
  -6   1   7       30.56       41.01      4.79 o 
  -5   1   7      152.24      191.74     10.13 o 
  -4   1   7        0.00        6.15      4.47 o 
  -3   1   7      234.40      240.52     12.21 o 
  -2   1   7       67.39       62.79      3.68 o 
  -1   1   7      175.94      166.91      6.87 o 
   0   1   7       42.90       35.68      2.45 o 
   1   1   7     1374.63     1383.63     85.80 o 
   2   1   7        1.53       -3.75      3.75 o 
   3   1   7      326.42      342.92     12.93 o 
   4   1   7      275.88      303.76     12.26 o 
   5   1   7       15.68       15.99      4.83 o 
   6   1   7      371.09      363.18     16.55 o 
   7   1   7      142.01      127.09     11.70 o 
  -8   2   7        1.69       -5.66      5.66 o 
  -7   2   7        6.09       11.79      5.43 o 
  -6   2   7        4.64        7.27      5.99 o 
  -5   2   7        1.42       -4.81      5.28 o 
  -4   2   7       47.36       47.41      4.61 o 
  -3   2   7        1.67       -1.97      3.88 o 
  -2   2   7      129.01      136.30      5.60 o 
  -1   2   7        0.38       -0.71      3.04 o 
   0   2   7       21.44       22.31      4.53 o 
   1   2   7       44.02       41.70      2.99 o 
   2   2   7        7.31        6.22      4.14 o 
   3   2   7       48.43       54.95      4.88 o 
   4   2   7      226.17      218.07     11.18 o 
   5   2   7      135.82      117.12      7.98 o 
   6   2   7        2.55        3.47      8.34 o 
   7   2   7       82.65       87.84      7.54 o 
  -8   3   7        0.25       -6.73      7.36 o 
  -7   3   7      474.03      459.93     18.32 o 
  -6   3   7       43.80       45.84      5.50 o 
  -5   3   7     1220.17     1677.43     27.33 o 
  -4   3   7        4.09        5.95      4.43 o 
  -3   3   7       70.80       79.55      7.20 o 
  -2   3   7       67.50       67.76      4.76 o 
  -1   3   7        5.14        9.29      3.39 o 
   0   3   7       30.04       35.24      2.97 o 
   1   3   7      126.05      133.20      7.83 o 
   2   3   7        0.09        3.18      4.45 o 
   3   3   7       80.10       72.37      5.79 o 
   4   3   7        3.04       -2.91      6.62 o 
   5   3   7       43.68       39.49      6.64 o 
   6   3   7        3.29        3.13      6.78 o 
  -8   4   7       20.71        6.89      8.07 o 
  -7   4   7        1.11        0.00      5.48 o 
  -6   4   7       17.72       23.75      4.61 o 
  -5   4   7      675.76      951.03     21.38 o 
  -4   4   7      131.36      133.62      9.01 o 
  -3   4   7     1318.79     1339.28     22.97 o 
  -2   4   7       66.68       80.04      7.65 o 
  -1   4   7       83.34       84.47      7.36 o 
   0   4   7        9.04       12.68      2.26 o 
   1   4   7        4.24       -0.02      5.81 o 
   2   4   7       52.88       59.31      5.41 o 
   3   4   7      351.87      373.71     14.94 o 
   4   4   7      180.98      195.72     11.83 o 
   5   4   7       28.38       24.56      6.08 o 
   6   4   7        1.70        7.27      7.22 o 
  -8   5   7       30.57       31.20      5.81 o 
  -7   5   7        3.91        8.05      6.93 o 
  -6   5   7       71.74       74.31      6.40 o 
  -5   5   7       56.93       56.96      5.77 o 
  -4   5   7        6.88       12.79      3.69 o 
  -3   5   7     1819.87     1859.99     28.31 o 
  -2   5   7       93.01       85.54      7.74 o 
  -1   5   7      973.73      924.01     20.08 o 
   0   5   7      574.61      594.55     13.71 o 
   1   5   7      167.72      187.09     10.73 o 
   2   5   7       93.82       91.87      9.01 o 
   3   5   7      176.89      199.26     12.17 o 
   4   5   7       81.58       80.96      7.42 o 
   5   5   7        7.36        0.00      7.09 o 
  -8   6   7      101.73       95.27      7.92 o 
  -7   6   7        1.54       11.72      3.94 o 
  -6   6   7       45.36       36.23      6.66 o 
  -5   6   7        0.26       -3.49      6.44 o 
  -4   6   7       40.82       39.11      5.19 o 
  -3   6   7      705.61      712.07     19.30 o 
  -2   6   7      261.61      270.28     12.10 o 
  -1   6   7      111.69      111.88      8.36 o 
   0   6   7        3.39        4.31      5.74 o 
   1   6   7      154.25      180.54     10.94 o 
   2   6   7      612.02      652.18     19.88 o 
   3   6   7      603.88      644.49     21.27 o 
   4   6   7      291.41      315.32     15.79 o 
  -7   7   7        0.61       -3.20      6.80 o 
  -6   7   7       18.12       15.07      6.08 o 
  -5   7   7        2.02        9.59      5.17 o 
  -4   7   7      178.08      154.93     11.65 o 
  -3   7   7        7.58        6.73      6.93 o 
  -2   7   7        1.55       -0.47      6.44 o 
  -1   7   7       19.34       31.67      5.17 o 
   0   7   7      239.89      231.38     11.55 o 
   1   7   7      142.71      170.66     11.90 o 
   2   7   7      197.37      210.55     13.71 o 
   3   7   7       29.91       26.37      6.02 o 
   4   7   7       59.89       56.60      7.13 o 
  -7   8   7       36.78       33.32      6.44 o 
  -6   8   7        1.36       -6.37      6.37 o 
  -5   8   7       17.79       21.13      6.11 o 
  -4   8   7       25.53       14.27      9.55 o 
  -3   8   7        9.82        7.92      7.96 o 
  -2   8   7        5.16        8.90      5.43 o 
  -1   8   7        5.21        7.11      4.32 o 
   0   8   7       14.72       16.93      3.23 o 
   1   8   7       38.94       36.74      5.90 o 
   2   8   7       43.71       54.28      7.09 o 
   3   8   7        1.42       -9.50      9.50 o 
  -6   9   7        2.01       -6.02      7.02 o 
  -5   9   7      113.18       98.47      7.87 o 
  -4   9   7        8.68       20.71      5.41 o 
  -3   9   7       23.07       21.25      6.64 o 
  -2   9   7       18.39        6.37      9.06 o 
  -1   9   7       25.62       20.48      5.01 o 
   0   9   7        1.09        3.37      5.54 o 
   1   9   7        4.55       -3.20      8.39 o 
   2   9   7        2.83        6.11      8.50 o 
  -5  10   7        0.94       -8.19      8.19 o 
  -4  10   7       58.64       67.09      7.27 o 
  -3  10   7        8.80        9.55      5.66 o 
  -2  10   7      126.98      172.27     13.73 o 
  -1  10   7       85.77       66.04      7.65 o 
   0  10   7       10.24       14.74      7.67 o 
   0 -14   8        9.06       -4.62      6.66 o 
   1 -14   8      136.98      132.50     13.02 o 
   2 -14   8       94.27      107.79      8.30 o 
   3 -14   8      132.46      144.04     13.19 o 
  -2 -13   8       24.50       10.18     10.00 o 
  -1 -13   8       77.09       80.98      8.16 o 
   0 -13   8        0.01        1.36      8.64 o 
   1 -13   8      150.60      195.48     14.02 o 
   2 -13   8       39.88       43.34      7.34 o 
   3 -13   8        9.20        3.65      8.48 o 
   4 -13   8       39.31       36.41      6.91 o 
   5 -13   8      192.92      229.05     13.87 o 
  -3 -12   8       34.90       40.99      6.82 o 
  -2 -12   8       15.98       25.85      5.55 o 
  -1 -12   8        0.36       -0.02      6.06 o 
   0 -12   8        6.30        0.49      5.03 o 
   1 -12   8        1.69       -4.38      6.53 o 
   2 -12   8        0.04       -0.56      7.94 o 
   3 -12   8       41.53       49.33      6.96 o 
   4 -12   8        0.30       -7.65      8.45 o 
   5 -12   8        5.61        6.87      6.57 o 
   6 -12   8        4.91        5.97      7.02 o 
  -4 -11   8        3.57        4.29      5.37 o 
  -3 -11   8       25.44       21.18      6.53 o 
  -2 -11   8        4.04       10.60      7.56 o 
  -1 -11   8       94.23       89.81      6.84 o 
   0 -11   8       68.76       71.79      5.58 o 
   1 -11   8       83.80       87.13      6.46 o 
   2 -11   8       25.62       21.51      5.52 o 
   3 -11   8        3.97        9.33      4.88 o 
   4 -11   8        1.24       10.33      6.91 o 
   5 -11   8        8.93        6.37      8.12 o 
   6 -11   8        0.98        5.66      6.96 o 
  -5 -10   8      426.05      453.57     19.61 o 
  -4 -10   8       43.93       29.43      5.90 o 
  -3 -10   8       46.43       58.93      6.60 o 
  -2 -10   8      173.95      141.87     11.07 o 
  -1 -10   8        1.32       -2.91      7.25 o 
   0 -10   8      122.47       97.68      5.44 o 
   1 -10   8      193.81      179.98     10.76 o 
   2 -10   8       58.51       50.03      5.50 o 
   3 -10   8       66.40       55.68      5.97 o 
   4 -10   8        1.69       -6.71      6.71 o 
   5 -10   8       32.46       41.01      6.17 o 
   6 -10   8       20.32        9.55      9.03 o 
   7 -10   8        9.31       -1.97      7.63 o 
  -5  -9   8       10.33       21.47      5.01 o 
  -4  -9   8        2.59        7.22      8.12 o 
  -3  -9   8        1.86       -6.11      7.02 o 
  -2  -9   8       92.95       78.12      6.71 o 
  -1  -9   8       10.79        5.19      5.55 o 
   0  -9   8      187.60      176.46      7.50 o 
   1  -9   8      293.65      232.20     11.09 o 
   2  -9   8       58.26       54.66      5.17 o 
   3  -9   8        3.55        6.84      4.50 o 
   4  -9   8      634.07      621.52     18.92 o 
   5  -9   8        1.67       -5.57      7.11 o 
   6  -9   8      123.95      127.16      8.54 o 
   7  -9   8       15.98       19.86      5.32 o 
  -6  -8   8      181.99      198.70     14.13 o 
  -5  -8   8        0.66        5.77      7.83 o 
  -4  -8   8       14.56       10.87      7.29 o 
  -3  -8   8        2.29        6.98      5.95 o 
  -2  -8   8      144.94      145.38      9.64 o 
  -1  -8   8       91.03      107.57      8.23 o 
   0  -8   8       28.56       28.87      3.00 o 
   1  -8   8        5.11        4.90      4.43 o 
   2  -8   8        9.89       13.73      3.85 o 
   3  -8   8       26.81       25.63      4.54 o 
   4  -8   8       45.98       43.72      4.61 o 
   5  -8   8        0.02       -7.38      7.38 o 
   6  -8   8        5.87       10.89      7.45 o 
   7  -8   8       12.53       10.35      7.29 o 
  -6  -7   8       40.82       52.64      5.95 o 
  -5  -7   8       85.83       80.84      7.47 o 
  -4  -7   8        6.06        4.74      6.57 o 
  -3  -7   8      670.40      667.99     18.02 o 
  -2  -7   8       15.06       13.84      4.67 o 
  -1  -7   8        7.54       -4.03      5.55 o 
   0  -7   8        9.27       10.59      2.68 o 
   1  -7   8       52.39       54.25      4.27 o 
   2  -7   8      217.83      200.55      9.93 o 
   3  -7   8     1683.20     1647.15     26.10 o 
   4  -7   8      213.19      205.79     11.00 o 
   5  -7   8       15.96       -0.42      7.04 o 
   6  -7   8        0.73        5.79      7.16 o 
   7  -7   8        5.81        1.81      8.30 o 
   8  -7   8       35.08       31.38      6.15 o 
  -7  -6   8        0.95       -7.45      7.45 o 
  -6  -6   8      112.75      102.07      7.83 o 
  -5  -6   8       69.21       73.46      6.60 o 
  -4  -6   8        0.00        3.58      5.48 o 
  -3  -6   8        6.76       15.61      3.82 o 
  -2  -6   8        7.22        7.11      6.40 o 
  -1  -6   8       85.97       85.27      7.31 o 
   0  -6   8        2.62        1.28      3.23 o 
   1  -6   8       13.85       14.92      3.47 o 
   2  -6   8      120.10      110.61      7.72 o 
   3  -6   8       11.56        0.45      6.60 o 
   4  -6   8        6.86        1.59      4.99 o 
   5  -6   8      146.09      134.52     10.20 o 
   6  -6   8       89.75       79.26      6.49 o 
   7  -6   8        4.74        7.58      7.49 o 
   8  -6   8       24.96       26.63      5.97 o 
  -7  -5   8       79.90       70.85      6.64 o 
  -6  -5   8     1033.76     1094.53     25.92 o 
  -5  -5   8       23.29       21.36      5.03 o 
  -4  -5   8     1961.37     1925.31     29.16 o 
  -3  -5   8      887.29      849.43     18.81 o 
  -2  -5   8      409.35      395.99     12.99 o 
  -1  -5   8       32.81       24.73      2.78 o 
   0  -5   8       88.32       98.53      5.80 o 
   1  -5   8       78.81       78.23      5.58 o 
   2  -5   8       57.06       55.22      4.34 o 
   3  -5   8       36.78       42.80      4.38 o 
   4  -5   8        3.46        5.30      3.51 o 
   5  -5   8      160.56      227.26     11.23 o 
   6  -5   8        1.17       -4.11      6.31 o 
   7  -5   8       95.94       90.77      7.60 o 
   8  -5   8       11.49        9.95      7.56 o 
  -8  -4   8       98.46       97.44      7.94 o 
  -7  -4   8      194.31      189.87     13.53 o 
  -6  -4   8       73.46       66.33      6.08 o 
  -5  -4   8      178.73      184.40      7.33 o 
  -4  -4   8      158.73      156.03      9.15 o 
  -3  -4   8      313.78      325.81     11.58 o 
  -2  -4   8       18.52       14.94      2.93 o 
  -1  -4   8      134.79      125.56      5.47 o 
   0  -4   8      238.57      243.93      7.20 o 
   1  -4   8       25.48       25.75      2.57 o 
   2  -4   8      147.26      136.86     11.13 o 
   3  -4   8       20.62       18.52      4.25 o 
   4  -4   8       99.60       88.63      7.54 o 
   5  -4   8      391.81      446.75     15.30 o 
   6  -4   8       13.06        9.12      5.32 o 
   7  -4   8        0.28        9.01      5.12 o 
   8  -4   8      119.24      114.32      8.12 o 
  -8  -3   8        7.92        3.96      8.39 o 
  -7  -3   8       21.71       12.68      9.28 o 
  -6  -3   8        9.58        2.48      7.00 o 
  -5  -3   8        2.90       -0.85      4.70 o 
  -4  -3   8      183.41      170.27      9.93 o 
  -3  -3   8        0.02        2.97      4.92 o 
  -2  -3   8      218.19      200.38      6.48 o 
  -1  -3   8      518.89      576.13      9.49 o 
   0  -3   8       13.79       12.96      2.15 o 
   1  -3   8       46.84       41.12      5.88 o 
   2  -3   8        0.32       -1.32      3.47 o 
   3  -3   8      171.49      192.19      9.37 o 
   4  -3   8        6.29        9.15      3.49 o 
   5  -3   8      270.35      289.29     12.66 o 
   6  -3   8       46.42       35.22      5.37 o 
   7  -3   8       37.49       43.79      6.46 o 
   8  -3   8        2.39        8.83      6.87 o 
  -8  -2   8        0.00        0.60      6.71 o 
  -7  -2   8       70.56       80.42      6.91 o 
  -6  -2   8        1.10        2.86      6.17 o 
  -5  -2   8        0.61        4.20      4.09 o 
  -4  -2   8       37.92       33.08      4.14 o 
  -3  -2   8       34.37       31.15      4.41 o 
  -2  -2   8        2.81        4.31      2.85 o 
  -1  -2   8      321.63      385.94     11.72 o 
   0  -2   8      134.70      134.85     20.98 o 
   1  -2   8      105.81       97.33      6.25 o 
   2  -2   8        3.44        4.37      5.10 o 
   3  -2   8       79.97       93.30      8.05 o 
   4  -2   8       16.98       13.06      3.67 o 
   5  -2   8      177.59      149.70     10.62 o 
   6  -2   8        5.70        1.57      8.39 o 
   7  -2   8        0.10       -3.62      6.28 o 
  -8  -1   8      185.67      176.58     13.80 o 
  -7  -1   8        2.25        3.85      5.43 o 
  -6  -1   8       21.27       21.67      5.03 o 
  -5  -1   8       50.77       58.08      4.47 o 
  -4  -1   8      124.07      122.42      8.50 o 
  -3  -1   8       11.83       10.67      3.40 o 
  -2  -1   8      725.89      762.42     16.16 o 
  -1  -1   8      109.86      118.70      5.22 o 
   0  -1   8       38.56       34.55      2.48 o 
   1  -1   8       19.37       25.61      2.52 o 
   2  -1   8       16.87       20.93      4.14 o 
   3  -1   8       28.81       29.16      4.99 o 
   4  -1   8       69.37       54.59      4.81 o 
   5  -1   8      104.38       90.28      6.42 o 
   6  -1   8       14.45        5.99      8.25 o 
   7  -1   8        1.38        7.47      5.28 o 
  -8   0   8       33.44       32.81      5.64 o 
  -7   0   8      158.94      141.09     12.10 o 
  -6   0   8       90.21       95.85      9.19 o 
  -5   0   8       37.01       40.21      4.38 o 
  -4   0   8        6.67        6.96      4.83 o 
  -3   0   8       37.10       34.66      4.38 o 
  -2   0   8       20.03       33.08      2.86 o 
  -1   0   8      138.79      150.89      5.62 o 
   0   0   8       66.07       62.31      4.05 o 
   1   0   8      257.11      266.30     12.71 o 
   2   0   8       10.44        7.31      5.90 o 
   3   0   8      366.24      414.80     13.82 o 
   4   0   8        0.07        5.34      3.38 o 
   5   0   8        0.38        7.87      6.55 o 
   6   0   8       33.49       28.09      6.69 o 
   7   0   8        9.20       17.80      5.55 o 
  -8   1   8       28.08       24.67      5.41 o 
  -7   1   8        0.01       -7.34      7.34 o 
  -6   1   8       14.88       11.20      5.21 o 
  -5   1   8        4.30       -0.02      5.46 o 
  -4   1   8        2.31        2.62      4.67 o 
  -3   1   8        0.60        3.09      5.12 o 
  -2   1   8        3.68        5.66      3.54 o 
  -1   1   8      252.03      239.82     24.40 o 
   0   1   8      133.80      128.66     18.39 o 
   1   1   8      350.62      360.05     11.70 o 
   2   1   8       29.88       32.49      4.72 o 
   3   1   8       31.33       32.00      4.56 o 
   4   1   8        6.37        0.87      6.02 o 
   5   1   8       54.23       55.37      6.17 o 
   6   1   8       55.02       59.75      6.62 o 
   7   1   8      152.08      180.81     13.28 o 
  -8   2   8        0.02       -6.96      6.96 o 
  -7   2   8       47.58       44.53      6.55 o 
  -6   2   8       83.23       73.40      6.49 o 
  -5   2   8      191.17      249.37     11.70 o 
  -4   2   8        0.48        1.97      4.72 o 
  -3   2   8       89.69       88.02      8.45 o 
  -2   2   8        0.89        5.48      3.73 o 
  -1   2   8       63.28       59.29      5.90 o 
   0   2   8       27.34       31.50      2.66 o 
   1   2   8      143.82      174.28      9.17 o 
   2   2   8       12.97        6.62      6.80 o 
   3   2   8        5.60        7.27      5.66 o 
   4   2   8        7.19        1.39      7.07 o 
   5   2   8       72.88       73.55      7.07 o 
   6   2   8        8.99        2.53      7.58 o 
  -8   3   8       37.15       46.63      5.61 o 
  -7   3   8        9.91       15.05      5.34 o 
  -6   3   8       11.63        4.52      7.22 o 
  -5   3   8       92.31      117.79      8.43 o 
  -4   3   8       20.90       18.72      4.34 o 
  -3   3   8      182.51      184.10     10.11 o 
  -2   3   8       31.78       32.76      4.36 o 
  -1   3   8        4.02        1.41      4.74 o 
   0   3   8       35.79       35.06      4.92 o 
   1   3   8       44.89       52.26      4.41 o 
   2   3   8        0.35       -2.93      6.40 o 
   3   3   8        1.70       15.56      4.29 o 
   4   3   8      124.60      125.75     10.20 o 
   5   3   8        3.09        8.77      7.94 o 
   6   3   8        1.26        6.60      6.42 o 
  -8   4   8        6.74       -0.65      7.31 o 
  -7   4   8        0.00       -8.03      8.03 o 
  -6   4   8      186.03      155.83     12.52 o 
  -5   4   8       24.86       20.33      4.85 o 
  -4   4   8       37.99       41.17      4.79 o 
  -3   4   8      194.08      182.57     10.87 o 
  -2   4   8       66.22       69.17      5.28 o 
  -1   4   8     1365.01     1364.88     23.84 o 
   0   4   8      312.06      309.39      8.80 o 
   1   4   8       48.89       48.39      5.14 o 
   2   4   8       28.45       36.30      5.30 o 
   3   4   8        1.18        3.49      7.11 o 
   4   4   8       39.50       39.72      6.53 o 
   5   4   8       11.53       17.89      5.01 o 
  -8   5   8        5.96       10.82      7.34 o 
  -7   5   8        3.05        5.17      4.38 o 
  -6   5   8       22.22       22.23      5.73 o 
  -5   5   8       23.14       31.33      5.39 o 
  -4   5   8       10.08        7.02      7.34 o 
  -3   5   8      460.70      452.10     15.68 o 
  -2   5   8        0.17        1.27      5.08 o 
  -1   5   8      298.05      285.89     12.28 o 
   0   5   8      169.10      174.77      7.37 o 
   1   5   8      870.31      932.08     22.34 o 
   2   5   8      252.59      252.35     14.04 o 
   3   5   8     1671.89     1801.42     33.34 o 
   4   5   8       14.67       13.64      5.28 o 
   5   5   8       18.10       27.33      5.39 o 
  -7   6   8        0.55       -7.27      7.27 o 
  -6   6   8       25.75       29.32      6.35 o 
  -5   6   8       25.85       13.57      6.31 o 
  -4   6   8       73.16       58.95      6.08 o 
  -3   6   8       27.14       20.60      5.21 o 
  -2   6   8        3.21       -2.35      6.82 o 
  -1   6   8       15.11        7.78      5.43 o 
   0   6   8      120.59      108.18     10.44 o 
   1   6   8       51.82       48.66      6.49 o 
   2   6   8       51.22       57.65      6.98 o 
   3   6   8      447.51      496.65     19.72 o 
   4   6   8      209.90      241.68     14.51 o 
  -7   7   8        1.74       -7.92      7.92 o 
  -6   7   8       49.60       44.37      6.42 o 
  -5   7   8        5.90       -9.28      9.28 o 
  -4   7   8      388.12      349.50     16.15 o 
  -3   7   8      236.00      198.52     12.70 o 
  -2   7   8        4.81       11.11      5.17 o 
  -1   7   8        4.77        2.64      7.18 o 
   0   7   8        5.72        8.36      3.61 o 
   1   7   8       23.22       26.17      5.01 o 
   2   7   8       80.32       49.98      9.44 o 
   3   7   8       59.48       50.88      7.69 o 
  -6   8   8        2.65       -1.97      7.13 o 
  -5   8   8       12.94       18.29      5.30 o 
  -4   8   8      103.18       85.50      7.76 o 
  -3   8   8        1.06       -1.12      8.36 o 
  -2   8   8        1.05       -1.07      8.05 o 
  -1   8   8       14.44       12.93      4.88 o 
   0   8   8       13.83        3.45      5.39 o 
   1   8   8       11.13        3.15      7.85 o 
   2   8   8        0.01       -3.33      8.72 o 
  -5   9   8      185.61      162.87     13.55 o 
  -4   9   8      199.84      152.63     12.14 o 
  -3   9   8      166.84      127.54      8.77 o 
  -2   9   8        1.44       -6.82      7.65 o 
  -1   9   8       92.65       80.11      8.12 o 
   0   9   8        4.96       -1.57      9.41 o 
   1 -14   9        3.36        6.80      8.07 o 
   2 -14   9       29.29       33.10      6.82 o 
  -1 -13   9        3.33       11.79      9.08 o 
   0 -13   9        2.90        6.95      4.56 o 
   1 -13   9        0.13        9.35      7.51 o 
   2 -13   9        0.00        4.38      7.60 o 
   3 -13   9       70.29       85.36      7.76 o 
   4 -13   9       14.73        6.55      8.25 o 
  -3 -12   9        1.35       -8.74      9.77 o 
  -2 -12   9      143.41      175.62     13.44 o 
  -1 -12   9      117.12      123.94     11.41 o 
   0 -12   9        8.99        9.59      4.05 o 
   1 -12   9        8.73       13.91      4.65 o 
   2 -12   9       15.43       11.96      8.41 o 
   3 -12   9       55.34       50.52      7.27 o 
   4 -12   9        0.17        9.68      7.22 o 
   5 -12   9       20.47       27.22      5.52 o 
  -4 -11   9      239.86      232.76     15.18 o 
  -3 -11   9        1.34       -7.42      7.89 o 
  -2 -11   9       35.26       33.25      6.51 o 
  -1 -11   9       70.21       62.62      6.42 o 
   0 -11   9        3.61        8.17      4.43 o 
   1 -11   9       44.76       29.56      5.95 o 
   2 -11   9      135.09      146.06     10.58 o 
   3 -11   9        0.02        3.15      7.67 o 
   4 -11   9        7.91        6.98      5.70 o 
   5 -11   9       33.40       41.26      5.50 o 
   6 -11   9        4.27        3.94      7.65 o 
  -4 -10   9       11.22       12.50      5.32 o 
  -3 -10   9       84.44       82.83      7.47 o 
  -2 -10   9       15.01       15.32      5.52 o 
  -1 -10   9       20.91       17.98      5.55 o 
   0 -10   9       69.58       54.07      4.08 o 
   1 -10   9      252.58      233.50     12.95 o 
   2 -10   9       18.56       14.85      5.23 o 
   3 -10   9       17.93       13.19      5.21 o 
   4 -10   9       17.20       12.12      8.36 o 
   5 -10   9       49.29       52.60      7.25 o 
   6 -10   9        3.77        2.53      6.55 o 
  -5  -9   9       12.53       19.14      4.90 o 
  -4  -9   9       99.11      101.87      7.98 o 
  -3  -9   9       10.43       -1.83      5.39 o 
  -2  -9   9        3.06        4.81      6.49 o 
  -1  -9   9       71.62       73.55      6.15 o 
   0  -9   9      991.58      848.09     14.49 o 
   1  -9   9        0.06       -5.99      5.99 o 
   2  -9   9      549.81      472.47     15.54 o 
   3  -9   9      174.15      158.29     10.96 o 
   4  -9   9       39.53       37.44      5.93 o 
   5  -9   9      149.65      164.04     13.17 o 
   6  -9   9        0.42       14.89      5.41 o 
   7  -9   9       69.41       72.08      6.62 o 
  -6  -8   9       25.60       14.98      6.04 o 
  -5  -8   9        5.95       -4.14      8.74 o 
  -4  -8   9        2.88        4.76      7.72 o 
  -3  -8   9        0.02       -6.75      6.75 o 
  -2  -8   9       35.22       36.43      5.28 o 
  -1  -8   9        1.90       -3.35      5.61 o 
   0  -8   9       20.39       18.93      2.81 o 
   1  -8   9        0.22        1.99      5.57 o 
   2  -8   9       22.19       13.24      3.87 o 
   3  -8   9      240.21      249.24     12.23 o 
   4  -8   9       63.43       63.94      6.04 o 
   5  -8   9       10.92       -1.01      7.34 o 
   6  -8   9       22.77       30.66      6.19 o 
   7  -8   9       20.55       33.25      5.10 o 
  -6  -7   9      342.49      368.12     17.60 o 
  -5  -7   9        2.94       -0.04      8.32 o 
  -4  -7   9        1.02       -0.49      6.91 o 
  -3  -7   9       32.63       27.93      5.66 o 
  -2  -7   9       19.51       26.70      4.83 o 
  -1  -7   9       51.77       45.06      4.85 o 
   0  -7   9      121.74      117.15     10.87 o 
   1  -7   9        1.36        3.00      4.63 o 
   2  -7   9      151.22      156.23      9.30 o 
   3  -7   9      100.62       87.96      8.43 o 
   4  -7   9        0.51        0.00      5.05 o 
   5  -7   9        3.39        1.01      6.37 o 
   6  -7   9        2.34        3.87      7.49 o 
   7  -7   9        0.23       -1.86      6.93 o 
  -7  -6   9      106.59      105.64      7.96 o 
  -6  -6   9      487.28      498.23     19.52 o 
  -5  -6   9       28.11       34.19      5.57 o 
  -4  -6   9      238.79      235.04     12.79 o 
  -3  -6   9     1510.01     1514.18     26.30 o 
  -2  -6   9       62.56       59.44      5.50 o 
  -1  -6   9      282.42      286.65     11.65 o 
   0  -6   9       17.29       11.60      2.39 o 
   1  -6   9       11.25       10.73      3.65 o 
   2  -6   9      383.40      374.74     12.79 o 
   3  -6   9      813.37      816.62     19.01 o 
   4  -6   9      100.04      100.95      8.36 o 
   5  -6   9       63.48       51.79      5.90 o 
   6  -6   9        1.58        2.21      8.01 o 
   7  -6   9       54.56       48.30      6.06 o 
  -7  -5   9       20.71       22.79      5.21 o 
  -6  -5   9       19.27       25.25      6.19 o 
  -5  -5   9       72.48       70.62      6.55 o 
  -4  -5   9     2674.02     2761.01     36.16 o 
  -3  -5   9       75.56       76.17      5.64 o 
  -2  -5   9     1580.22     1556.02     24.94 o 
  -1  -5   9        7.00        8.03      3.69 o 
   0  -5   9      285.07      267.97      7.25 o 
   1  -5   9      332.63      332.39     11.41 o 
   2  -5   9       61.74       53.22      4.70 o 
   3  -5   9      114.44       92.92      8.43 o 
   4  -5   9        1.66        1.25      5.17 o 
   5  -5   9       35.96       28.00      5.37 o 
   6  -5   9       32.77       19.30      5.93 o 
   7  -5   9       43.56       35.71      5.61 o 
  -7  -4   9        1.01        0.67      6.80 o 
  -6  -4   9       32.97       28.54      6.08 o 
  -5  -4   9      253.38      254.92     12.86 o 
  -4  -4   9     1162.89     1156.55     23.19 o 
  -3  -4   9      375.18      369.17     13.28 o 
  -2  -4   9      628.12      642.08     15.97 o 
  -1  -4   9       28.05       28.49      4.54 o 
   0  -4   9      411.47      385.01      8.49 o 
   1  -4   9      888.45      864.39     17.76 o 
   2  -4   9      348.11      338.58     12.17 o 
   3  -4   9      349.70      369.04     13.69 o 
   4  -4   9        0.36       -5.55      5.55 o 
   5  -4   9       42.95       32.02      5.64 o 
   6  -4   9       15.80       22.88      5.17 o 
   7  -4   9       33.67       39.72      5.84 o 
  -7  -3   9        8.92        7.22      7.49 o 
  -6  -3   9       85.48      101.13      7.00 o 
  -5  -3   9       56.57       48.06      5.95 o 
  -4  -3   9      216.07      211.76     10.89 o 
  -3  -3   9       93.74       83.42      7.92 o 
  -2  -3   9      148.20      149.39      9.41 o 
  -1  -3   9     1298.95     1318.93     19.19 o 
   0  -3   9      250.23      229.59      6.77 o 
   1  -3   9      242.24      248.75      9.93 o 
   2  -3   9        2.05       -6.08      6.08 o 
   3  -3   9      161.78      150.39      9.62 o 
   4  -3   9       44.58       47.72      4.65 o 
   5  -3   9      306.87      271.18     13.64 o 
   6  -3   9       35.30       30.03      6.15 o 
   7  -3   9        1.67        0.31      4.94 o 
  -8  -2   9        0.10       -1.36      7.45 o 
  -7  -2   9       32.62       33.93      6.19 o 
  -6  -2   9       25.09       27.24      4.85 o 
  -5  -2   9       62.69       58.64      5.97 o 
  -4  -2   9       16.47       17.00      3.98 o 
  -3  -2   9       42.60       45.96      4.72 o 
  -2  -2   9        5.95       -3.02      5.59 o 
  -1  -2   9      131.02      150.24      5.57 o 
   0  -2   9        0.19        3.44      3.85 o 
   1  -2   9       36.89       34.62      4.18 o 
   2  -2   9       65.00       66.46      5.03 o 
   3  -2   9       54.21       57.50      5.03 o 
   4  -2   9       10.74       10.04      3.82 o 
   5  -2   9        0.06       -2.44      6.87 o 
   6  -2   9       32.50       33.19      6.64 o 
   7  -2   9       17.00       18.61      5.21 o 
  -8  -1   9      233.71      251.81     15.92 o 
  -7  -1   9      160.47      168.60     12.93 o 
  -6  -1   9      124.72      127.74     10.47 o 
  -5  -1   9      150.56      177.83     10.51 o 
  -4  -1   9        3.69        1.59      5.03 o 
  -3  -1   9      176.04      177.41      9.73 o 
  -2  -1   9        0.33       -2.37      5.64 o 
  -1  -1   9       41.62       49.92      4.18 o 
   0  -1   9      165.35      162.02      7.37 o 
   1  -1   9       28.45       30.70      3.85 o 
   2  -1   9       82.73       87.08      7.80 o 
   3  -1   9       11.89        7.60      4.52 o 
   4  -1   9       38.65       27.46      5.30 o 
   5  -1   9       12.51        6.06      7.31 o 
   6  -1   9        7.55        4.05      8.21 o 
   7  -1   9       11.85        7.27      7.76 o 
  -8   0   9      159.30      139.77     12.86 o 
  -7   0   9        0.18       -2.88      7.74 o 
  -6   0   9       58.11       59.98      5.90 o 
  -5   0   9       90.01      118.79      9.08 o 
  -4   0   9       72.04       65.77      5.26 o 
  -3   0   9       33.93       36.56      4.81 o 
  -2   0   9      225.40      228.26     10.47 o 
  -1   0   9       44.07       53.27      4.14 o 
   0   0   9       71.41       75.42      4.74 o 
   1   0   9       11.92       13.28      3.44 o 
   2   0   9        3.99        3.38      4.25 o 
   3   0   9       65.92       80.44      7.87 o 
   4   0   9       17.82       11.05      4.85 o 
   5   0   9       32.57       42.31      6.51 o 
   6   0   9        0.47        1.81      6.71 o 
  -8   1   9        0.86       -1.30      6.73 o 
  -7   1   9       33.56       24.26      6.42 o 
  -6   1   9       11.40       15.81      5.14 o 
  -5   1   9        1.29        3.62      5.61 o 
  -4   1   9      162.39      156.19      9.57 o 
  -3   1   9        0.08        4.88      5.73 o 
  -2   1   9        0.47        7.83      3.82 o 
  -1   1   9      112.31      112.15      7.38 o 
   0   1   9       35.20       38.64      3.35 o 
   1   1   9       84.45       98.73      7.85 o 
   2   1   9       62.18       59.80      5.68 o 
   3   1   9        4.48       12.43      4.05 o 
   4   1   9        6.08        1.99      7.76 o 
   5   1   9        0.05        8.34      5.46 o 
   6   1   9        0.39        5.68      6.69 o 
  -8   2   9        1.32        3.96      7.58 o 
  -7   2   9        2.46       -0.63      7.98 o 
  -6   2   9       36.53       36.83      6.06 o 
  -5   2   9       43.08       42.69      5.39 o 
  -4   2   9      109.07      107.90      8.43 o 
  -3   2   9      106.59      121.12      9.30 o 
  -2   2   9        5.08        6.78      5.48 o 
  -1   2   9       66.67       75.79      6.44 o 
   0   2   9        8.99        7.65      2.97 o 
   1   2   9      279.26      260.09     11.70 o 
   2   2   9       48.67       43.63      5.57 o 
   3   2   9        0.78        6.15      5.81 o 
   4   2   9        9.85        3.13      7.76 o 
   5   2   9       50.99       53.76      7.38 o 
   6   2   9       14.07       10.64      7.27 o 
  -8   3   9        0.07        0.72      7.20 o 
  -7   3   9       15.33        4.83      6.13 o 
  -6   3   9      144.15      129.91     11.65 o 
  -5   3   9       29.05       29.56      5.08 o 
  -4   3   9       29.06       30.24      4.29 o 
  -3   3   9      145.12      144.83      9.68 o 
  -2   3   9        2.71       -4.07      6.04 o 
  -1   3   9       95.12       99.27      8.63 o 
   0   3   9      539.47      564.29     17.20 o 
   1   3   9       22.38       27.13      4.05 o 
   2   3   9       38.65       52.24      5.61 o 
   3   3   9        3.33        3.00      7.07 o 
   4   3   9        2.12       -2.75      7.47 o 
   5   3   9       39.57       40.70      5.90 o 
  -7   4   9       11.62        7.49      6.96 o 
  -6   4   9       22.28       22.68      5.86 o 
  -5   4   9       41.16       36.41      5.46 o 
  -4   4   9        0.21       -1.43      7.40 o 
  -3   4   9       57.11       48.75      5.84 o 
  -2   4   9       30.43       33.59      4.72 o 
  -1   4   9      148.25      145.90      9.86 o 
   0   4   9      215.33      228.37     17.82 o 
   1   4   9      328.30      356.61     14.69 o 
   2   4   9       10.98        7.00      8.21 o 
   3   4   9       45.99       46.45      6.87 o 
   4   4   9       10.36        8.45      8.05 o 
   5   4   9        6.51        8.12      7.74 o 
  -7   5   9       64.31       77.71      6.84 o 
  -6   5   9      113.96      105.76      8.19 o 
  -5   5   9        2.15       -8.54      8.54 o 
  -4   5   9       25.66       22.54      5.37 o 
  -3   5   9        1.01        4.32      6.33 o 
  -2   5   9       24.61       31.91      5.46 o 
  -1   5   9      110.20      101.60      7.29 o 
   0   5   9       19.32       23.26      3.61 o 
   1   5   9      197.50      225.58     13.22 o 
   2   5   9       19.73       10.40      9.59 o 
   3   5   9      164.87      170.25     12.84 o 
   4   5   9      201.41      205.79     14.72 o 
  -7   6   9        6.61       10.13      4.74 o 
  -6   6   9       17.63       15.25      5.10 o 
  -5   6   9        5.49       14.13      5.52 o 
  -4   6   9       70.85       56.69      6.60 o 
  -3   6   9      425.17      409.81     17.00 o 
  -2   6   9        1.28       10.33      7.69 o 
  -1   6   9       44.44       47.16      5.75 o 
   0   6   9       21.16       20.23      3.46 o 
   1   6   9       31.21       31.85      5.30 o 
   2   6   9      297.12      331.27     16.71 o 
   3   6   9      249.05      254.38     15.21 o 
  -6   7   9        0.54        6.26      4.85 o 
  -5   7   9       20.31       21.96      5.43 o 
  -4   7   9      257.91      204.36     14.69 o 
  -3   7   9       60.96       57.23      7.25 o 
  -2   7   9       94.70       99.16      8.10 o 
  -1   7   9        1.77        1.72      5.81 o 
   0   7   9       39.16       28.72      4.01 o 
   1   7   9        7.96        5.48      5.86 o 
   2   7   9        7.30        5.23      8.32 o 
  -5   8   9       22.23       19.86      5.57 o 
  -4   8   9      698.90      607.70     21.80 o 
  -3   8   9        0.55        3.15      7.98 o 
  -2   8   9       16.77        4.20      9.77 o 
  -1   8   9       13.34       14.63      5.84 o 
   0   8   9       16.28       11.78      5.00 o 
   1   8   9       26.34       28.36      6.42 o 
  -3   9   9       84.52       49.87      8.32 o 
  -2   9   9        0.08       -0.60      8.81 o 
  -1   9   9        6.13        6.15      9.03 o 
  -1 -13  10        5.06        2.10      9.39 o 
   0 -13  10        9.31       20.32      7.48 o 
   1 -13  10        1.47       -0.67      8.43 o 
   2 -13  10        6.95       13.42      5.43 o 
   3 -13  10        6.48       10.47      8.70 o 
   4 -13  10       26.50       40.19      6.51 o 
  -2 -12  10       20.44        7.85      9.01 o 
  -1 -12  10       17.63       26.68      6.49 o 
   0 -12  10      159.17      178.16      8.63 o 
   1 -12  10       25.55       20.57      4.88 o 
   2 -12  10       36.38       37.64      7.02 o 
   3 -12  10        3.20        2.42      7.94 o 
   4 -12  10       33.25       32.78      6.37 o 
   5 -12  10       37.46       34.31      6.80 o 
  -3 -11  10        4.56       11.49      8.16 o 
  -2 -11  10      140.37      145.14     12.57 o 
  -1 -11  10        1.30        3.42      5.57 o 
   0 -11  10       75.53       70.54      4.30 o 
   1 -11  10       46.40       30.95      4.88 o 
   2 -11  10        6.29        9.88      8.48 o 
   3 -11  10        5.00        7.25      8.52 o 
   4 -11  10      129.21      154.84     12.75 o 
   5 -11  10       71.42       78.38      7.04 o 
   6 -11  10        1.19       -8.27      8.27 o 
  -4 -10  10        0.06       -3.18      6.71 o 
  -3 -10  10        1.83       10.73      7.67 o 
  -2 -10  10       22.05        9.39      9.06 o 
  -1 -10  10       57.40       51.08      5.43 o 
   0 -10  10       63.64       62.35      4.82 o 
   1 -10  10       20.62        5.01      7.11 o 
   2 -10  10      103.05       95.92      9.26 o 
   3 -10  10       24.51       33.41      5.70 o 
   4 -10  10       13.18       14.69      6.13 o 
   5 -10  10        6.18        1.23      8.57 o 
   6 -10  10        0.01        0.02      6.75 o 
  -5  -9  10       29.66       26.72      5.79 o 
  -4  -9  10        5.24       12.32      5.73 o 
  -3  -9  10       30.85       35.18      6.08 o 
  -2  -9  10      129.48      138.41     11.20 o 
  -1  -9  10       26.23       20.02      5.17 o 
   0  -9  10      107.71       92.70      4.72 o 
   1  -9  10      157.53      132.95     10.22 o 
   2  -9  10       55.36       30.77      5.77 o 
   3  -9  10       24.58       19.55      4.99 o 
   4  -9  10      135.23      101.64      8.07 o 
   5  -9  10        1.37       -1.68      8.32 o 
   6  -9  10      274.03      306.27     15.59 o 
  -5  -8  10       17.20       17.09      5.32 o 
  -4  -8  10      143.45      151.76     11.90 o 
  -3  -8  10       17.01       11.20      5.34 o 
  -2  -8  10       27.89       19.46      5.77 o 
  -1  -8  10        0.05        5.84      5.52 o 
   0  -8  10       76.08       70.92      6.19 o 
   1  -8  10        7.59        3.00      5.34 o 
   2  -8  10       79.75       77.38      7.07 o 
   3  -8  10        0.14       -6.82      6.82 o 
   4  -8  10      112.26      124.14     10.24 o 
   5  -8  10       21.44       32.92      5.61 o 
   6  -8  10       82.79       77.53      6.51 o 
   7  -8  10       97.28      103.68     10.11 o 
  -6  -7  10       25.62       22.18      5.77 o 
  -5  -7  10       43.76       38.20      6.89 o 
  -4  -7  10        4.05       -2.64      8.05 o 
  -3  -7  10        3.88        0.94      6.66 o 
  -2  -7  10       62.91       58.48      5.79 o 
  -1  -7  10       35.04       31.87      4.76 o 
   0  -7  10       25.14       14.61      2.89 o 
   1  -7  10        4.69        5.28      4.72 o 
   2  -7  10        1.02       -0.42      5.46 o 
   3  -7  10      397.77      374.56     14.72 o 
   4  -7  10       11.15        4.79      7.20 o 
   5  -7  10       87.60       80.42      7.13 o 
   6  -7  10        7.11       13.98      6.02 o 
   7  -7  10       35.86       39.34      6.17 o 
  -6  -6  10       30.99       33.52      5.77 o 
  -5  -6  10      358.76      397.06     16.68 o 
  -4  -6  10      281.29      278.56     14.04 o 
  -3  -6  10        5.44       -0.47      6.04 o 
  -2  -6  10      582.81      589.54     17.09 o 
  -1  -6  10       11.96        5.93      5.84 o 
   0  -6  10       67.13       78.89      9.06 o 
   1  -6  10        1.05       -3.85      5.05 o 
   2  -6  10      109.07      100.14      8.23 o 
   3  -6  10      173.24      184.32     10.96 o 
   4  -6  10       34.04       40.08      5.37 o 
   5  -6  10       22.27       22.45      5.26 o 
   6  -6  10        5.88        7.56      8.12 o 
   7  -6  10       25.35       28.85      5.59 o 
  -7  -5  10       45.71       49.09      6.37 o 
  -6  -5  10       57.66       54.37      7.25 o 
  -5  -5  10       62.91       69.66      6.55 o 
  -4  -5  10      276.83      285.16     13.24 o 
  -3  -5  10      667.60      666.18     17.89 o 
  -2  -5  10      995.72      961.69     20.71 o 
  -1  -5  10       86.43       98.94      8.45 o 
   0  -5  10     1542.31     1482.10     65.83 o 
   1  -5  10       88.16       99.49      7.63 o 
   2  -5  10     2824.53     2750.68     33.68 o 
   3  -5  10      466.92      462.63     15.12 o 
   4  -5  10       82.67       70.15      6.26 o 
   5  -5  10       19.37       21.00      5.55 o 
   6  -5  10        4.99       -8.61      8.61 o 
   7  -5  10       25.75       34.37      5.23 o 
  -7  -4  10       23.40       31.04      5.86 o 
  -6  -4  10      143.42      160.75     12.28 o 
  -5  -4  10      105.80       98.04      6.91 o 
  -4  -4  10      135.69      133.24      9.84 o 
  -3  -4  10       22.08       20.26      4.52 o 
  -2  -4  10      101.40      100.05      9.21 o 
  -1  -4  10      347.43      347.15     12.99 o 
   0  -4  10      880.18      813.35     45.51 o 
   1  -4  10        2.66        2.21      4.47 o 
   2  -4  10     1596.00     1617.97     25.92 o 
   3  -4  10      190.13      192.79     10.31 o 
   4  -4  10        7.69        5.59      6.31 o 
   5  -4  10       12.63       -0.49      7.49 o 
   6  -4  10       18.41        7.56      8.61 o 
   7  -4  10       23.21       29.36      5.70 o 
  -7  -3  10      103.87       91.44      7.16 o 
  -6  -3  10       31.27       34.44      6.46 o 
  -5  -3  10      485.73      474.77     17.42 o 
  -4  -3  10      135.19      140.76     10.29 o 
  -3  -3  10        8.17        2.39      5.99 o 
  -2  -3  10      147.65      146.46      9.66 o 
  -1  -3  10       24.97       21.25      4.03 o 
   0  -3  10        8.82        6.01      3.57 o 
   1  -3  10       16.51       12.03      3.60 o 
   2  -3  10      175.61      172.24     10.00 o 
   3  -3  10       17.15       15.81      4.52 o 
   4  -3  10       34.68       42.60      5.14 o 
   5  -3  10       80.85       76.91      6.98 o 
   6  -3  10        8.96        5.99      8.03 o 
   7  -3  10       27.10       22.48      5.75 o 
  -7  -2  10        2.86       -8.30      8.30 o 
  -6  -2  10       69.38       67.98      6.80 o 
  -5  -2  10       81.04       76.17      6.80 o 
  -4  -2  10        0.32       -1.27      4.83 o 
  -3  -2  10        6.67        6.37      5.81 o 
  -2  -2  10       94.40      101.35      8.61 o 
  -1  -2  10       44.14       50.36      4.43 o 
   0  -2  10       23.76       26.65      2.72 o 
   1  -2  10       20.74       24.15      3.56 o 
   2  -2  10        0.55       -1.54      5.03 o 
   3  -2  10      216.27      201.76     11.56 o 
   4  -2  10      662.80      601.69     18.85 o 
   5  -2  10       16.46       14.42      6.08 o 
   6  -2  10      153.45      144.33     11.94 o 
  -7  -1  10      101.67       98.47      7.65 o 
  -6  -1  10      347.65      365.40     15.99 o 
  -5  -1  10       11.42       21.96      4.58 o 
  -4  -1  10      174.56      171.62     10.31 o 
  -3  -1  10       50.21       46.11      5.10 o 
  -2  -1  10      206.35      198.83     10.60 o 
  -1  -1  10       39.12       41.66      4.09 o 
   0  -1  10        1.45        6.07      2.67 o 
   1  -1  10        0.88       -0.40      4.99 o 
   2  -1  10       92.53       86.46      8.23 o 
   3  -1  10        2.89        0.45      6.55 o 
   4  -1  10      164.13      127.61     10.76 o 
   5  -1  10        6.33        3.87      6.96 o 
   6  -1  10       10.07        9.73      5.26 o 
  -7   0  10       30.09       32.56      5.86 o 
  -6   0  10       28.38       32.83      6.06 o 
  -5   0  10       43.01       37.12      5.41 o 
  -4   0  10      273.64      234.95     11.56 o 
  -3   0  10        9.94        8.07      6.26 o 
  -2   0  10      810.29      774.82     18.67 o 
  -1   0  10        3.22        1.50      4.76 o 
   0   0  10        0.31        1.57      3.32 o 
   1   0  10       17.51       19.79      3.62 o 
   2   0  10        9.73       17.40      4.61 o 
   3   0  10       35.12       39.29      4.90 o 
   4   0  10       66.25       42.36      6.24 o 
   5   0  10       68.98       83.57      7.22 o 
   6   0  10        0.00        5.21      6.24 o 
  -7   1  10       40.49       46.29      5.93 o 
  -6   1  10      106.20      107.86      8.07 o 
  -5   1  10        0.22        3.98      6.11 o 
  -4   1  10       15.03       10.60      4.50 o 
  -3   1  10       50.99       62.04      5.73 o 
  -2   1  10      123.61       98.44      6.11 o 
  -1   1  10        0.63       -1.57      4.65 o 
   0   1  10        0.02        2.69      3.40 o 
   1   1  10      106.92      121.30      8.65 o 
   2   1  10        7.41       -1.34      7.00 o 
   3   1  10       16.03       16.21      4.92 o 
   4   1  10       54.45       49.76      6.96 o 
   5   1  10       12.48       12.41      4.88 o 
  -7   2  10        0.03       -3.09      6.51 o 
  -6   2  10        0.28       -2.84      7.80 o 
  -5   2  10        0.55       -6.17      7.07 o 
  -4   2  10        6.45        6.13      4.34 o 
  -3   2  10        3.66       12.77      4.36 o 
  -2   2  10       85.54       81.63      6.04 o 
  -1   2  10      118.89      120.05      8.12 o 
   0   2  10       31.39       28.56      3.04 o 
   1   2  10       31.50       37.03      4.52 o 
   2   2  10       50.65       54.72      5.97 o 
   3   2  10       21.38       26.86      5.55 o 
   4   2  10       33.84       31.11      6.69 o 
   5   2  10        0.66        4.45      6.89 o 
  -7   3  10        6.87        7.65      6.82 o 
  -6   3  10        0.02       -2.33      7.80 o 
  -5   3  10       59.20       52.93      6.40 o 
  -4   3  10        2.32       -7.49      7.49 o 
  -3   3  10       21.57       21.87      4.94 o 
  -2   3  10       52.61       56.74      6.02 o 
  -1   3  10       28.52       27.08      4.29 o 
   0   3  10       51.49       57.31      6.17 o 
   1   3  10        9.21       18.43      4.58 o 
   2   3  10       36.99       39.56      5.97 o 
   3   3  10        0.00       -4.52      9.15 o 
   4   3  10        1.12       -1.88      6.64 o 
   5   3  10        5.78        6.80      8.77 o 
  -7   4  10       10.91        3.29      7.89 o 
  -6   4  10      131.65      125.24     11.38 o 
  -5   4  10       29.95       26.05      6.44 o 
  -4   4  10       45.20       35.09      5.59 o 
  -3   4  10      195.76      188.75     12.28 o 
  -2   4  10       24.38       21.89      5.86 o 
  -1   4  10       33.94       29.14      5.46 o 
   0   4  10       81.49       78.99     15.56 o 
   1   4  10       37.12       39.65      6.24 o 
   2   4  10       66.92       63.04      6.91 o 
   3   4  10       85.51      102.51      9.91 o 
   4   4  10       36.68       49.87      6.51 o 
  -6   5  10       40.48       31.53      6.02 o 
  -5   5  10       14.88       19.90      6.19 o 
  -4   5  10        8.51       12.99      5.97 o 
  -3   5  10        1.68        2.62      7.34 o 
  -2   5  10       69.95       59.96      6.71 o 
  -1   5  10        9.93        2.62      7.11 o 
   0   5  10        0.01       -3.70      5.90 o 
   1   5  10       70.67       72.12      6.06 o 
   2   5  10        0.01       -2.95      8.68 o 
   3   5  10        0.42       -3.82      7.74 o 
  -6   6  10        1.25       -4.67      6.69 o 
  -5   6  10        5.02        6.24      7.40 o 
  -4   6  10       49.83       48.86      6.49 o 
  -3   6  10        1.17        8.03      7.96 o 
  -2   6  10       93.70       88.63      7.38 o 
  -1   6  10        2.23       -6.64      6.64 o 
   0   6  10        1.28        2.95      4.07 o 
   1   6  10        2.09       10.96      7.92 o 
   2   6  10       26.43       20.78      6.53 o 
  -5   7  10        3.39       -8.01      8.01 o 
  -4   7  10      191.35      150.51     11.38 o 
  -3   7  10        3.93       -1.79      8.61 o 
  -2   7  10        5.14        4.25      8.10 o 
  -1   7  10        2.19       10.56      7.22 o 
   0   7  10       50.97       51.29      6.19 o 
   1   7  10        1.94        3.29      8.25 o 
  -3   8  10       25.23       15.32      5.48 o 
  -2   8  10       26.68       25.56      6.91 o 
  -1   8  10        0.15        1.41      7.94 o 
   0 -13  11        0.56        6.81      5.86 o 
   1 -13  11       27.86       39.52      7.00 o 
   2 -13  11       57.04       61.23      7.65 o 
   3 -13  11       18.18       25.47      6.35 o 
  -2 -12  11       22.85       23.30      6.42 o 
  -1 -12  11        8.84       21.18      5.79 o 
   0 -12  11        3.79        3.48      6.00 o 
   1 -12  11        0.46        3.02      5.52 o 
   2 -12  11       70.94       72.77      7.38 o 
   3 -12  11       44.74       49.40      6.80 o 
   4 -12  11        7.72        3.96      7.58 o 
  -3 -11  11        0.45       -8.52      8.52 o 
  -2 -11  11       12.65       26.59      6.46 o 
  -1 -11  11        0.12        3.00      6.49 o 
   0 -11  11        1.04        7.27      3.37 o 
   1 -11  11        0.25        5.73      5.34 o 
   2 -11  11       18.59       24.78      5.93 o 
   3 -11  11        3.13        9.55      8.30 o 
   4 -11  11        0.96       -8.03      8.72 o 
   5 -11  11        1.94        4.27      4.67 o 
  -4 -10  11       51.16       73.87      7.04 o 
  -3 -10  11       75.19       74.67      7.42 o 
  -2 -10  11       13.36        8.12      8.79 o 
  -1 -10  11       15.17        7.74      6.11 o 
   0 -10  11       11.59        6.06      3.69 o 
   1 -10  11       12.52        8.48      6.73 o 
   2 -10  11      141.97      146.14     11.81 o 
   3 -10  11       14.97        4.99      8.59 o 
   4 -10  11       47.41       34.95      6.60 o 
   5 -10  11       24.20       26.17      5.17 o 
  -4  -9  11        0.10        6.28      7.76 o 
  -3  -9  11        0.00       -9.03      9.03 o 
  -2  -9  11       86.37       88.16      7.74 o 
  -1  -9  11        3.95       11.87      4.61 o 
   0  -9  11       53.13       37.13      4.09 o 
   1  -9  11       24.75        8.45      7.87 o 
   2  -9  11        2.92       -2.06      7.58 o 
   3  -9  11       87.33       90.57      7.29 o 
   4  -9  11        8.27       -9.37      9.37 o 
   5  -9  11       25.03       23.62      5.70 o 
   6  -9  11      100.41       88.45      7.69 o 
  -5  -8  11       27.16       14.94      6.06 o 
  -4  -8  11       30.49       34.08      6.42 o 
  -3  -8  11       27.39       24.13      6.35 o 
  -2  -8  11       49.92       42.69      6.19 o 
  -1  -8  11      104.72      119.82      9.75 o 
   0  -8  11      438.58      358.05     11.95 o 
   1  -8  11      222.61      229.14     12.55 o 
   2  -8  11       68.96       60.25      6.31 o 
   3  -8  11       37.00       37.77      5.73 o 
   4  -8  11       61.31       67.47      7.13 o 
   5  -8  11       54.48       63.51      6.96 o 
   6  -8  11      211.99      232.02     14.11 o 
  -6  -7  11        4.10       12.23      4.70 o 
  -5  -7  11        8.03       -1.86      6.64 o 
  -4  -7  11       19.93       13.87      6.19 o 
  -3  -7  11       37.59       36.97      5.70 o 
  -2  -7  11        5.66       -6.71      6.98 o 
  -1  -7  11      313.01      249.55     12.95 o 
   0  -7  11       99.87       85.12      5.98 o 
   1  -7  11       45.49       41.39      4.74 o 
   2  -7  11        2.80        6.37      6.51 o 
   3  -7  11       90.02      100.84      9.86 o 
   4  -7  11       59.04       63.76      6.66 o 
   5  -7  11       15.25       16.62      6.33 o 
   6  -7  11       44.85       43.21      6.55 o 
  -6  -6  11        0.30        3.27      7.25 o 
  -5  -6  11      162.62      169.31     12.99 o 
  -4  -6  11        8.47       20.35      5.10 o 
  -3  -6  11      347.07      342.36     15.34 o 
  -2  -6  11       70.85       82.34      6.06 o 
  -1  -6  11      430.13      426.58     14.87 o 
   0  -6  11      127.34      136.32      6.34 o 
   1  -6  11       24.63       22.63      3.98 o 
   2  -6  11      444.28      440.94     15.12 o 
   3  -6  11        5.38       -1.41      6.49 o 
   4  -6  11       45.87       39.99      6.02 o 
   5  -6  11       32.59       46.07      6.44 o 
   6  -6  11        0.35       -0.60      6.26 o 
  -6  -5  11       12.06        6.26      6.60 o 
  -5  -5  11        3.03        6.69      8.12 o 
  -4  -5  11        4.12       -0.02      7.13 o 
  -3  -5  11       41.16       38.40      5.61 o 
  -2  -5  11      187.47      172.35     11.18 o 
  -1  -5  11      406.29      404.37     14.33 o 
   0  -5  11      502.30      463.34     20.88 o 
   1  -5  11       19.08       19.75      4.32 o 
   2  -5  11       64.62       80.22      7.94 o 
   3  -5  11        1.60       -2.75      7.00 o 
   4  -5  11       84.60       74.67      6.78 o 
   5  -5  11        3.99        5.57      8.19 o 
   6  -5  11        1.16        6.24      5.64 o 
  -7  -4  11       13.06        2.08      9.46 o 
  -6  -4  11       11.80       -4.83      8.07 o 
  -5  -4  11       11.41        9.80      8.41 o 
  -4  -4  11     1077.15     1106.14     25.14 o 
  -3  -4  11      278.28      266.37     12.86 o 
  -2  -4  11      191.18      182.69     11.00 o 
  -1  -4  11        0.20        1.99      6.51 o 
   0  -4  11        3.78        1.25      3.30 o 
   1  -4  11     1355.56     1371.55     24.42 o 
   2  -4  11     1901.96     1913.70     30.01 o 
   3  -4  11      315.97      307.81     14.25 o 
   4  -4  11     1159.94     1200.31     26.59 o 
   5  -4  11       64.87       64.00      7.09 o 
   6  -4  11      311.06      343.32     16.21 o 
  -7  -3  11        0.90       -5.32      7.20 o 
  -6  -3  11        0.25       -0.65      7.65 o 
  -5  -3  11      273.82      287.46     14.13 o 
  -4  -3  11      349.48      384.05     15.10 o 
  -3  -3  11       74.52       81.83      5.99 o 
  -2  -3  11       77.92       88.09      8.77 o 
  -1  -3  11        4.67        1.19      4.96 o 
   0  -3  11      569.77      564.69     29.71 o 
   1  -3  11        0.59        5.70      5.05 o 
   2  -3  11       36.98       36.25      5.14 o 
   3  -3  11      196.28      192.88     11.25 o 
   4  -3  11       76.42       86.52      6.98 o 
   5  -3  11      163.23      165.38     12.43 o 
   6  -3  11      169.78      169.54     13.46 o 
  -7  -2  11      125.65      121.14     11.83 o 
  -6  -2  11       17.75       14.51      6.35 o 
  -5  -2  11     1078.20     1097.24     25.76 o 
  -4  -2  11      123.37      137.56      9.97 o 
  -3  -2  11       54.01       54.75      5.23 o 
  -2  -2  11       72.29       61.83      5.77 o 
  -1  -2  11        0.00        0.78      4.96 o 
   0  -2  11       38.55       45.52      6.96 o 
   1  -2  11      538.46      560.20     16.53 o 
   2  -2  11       37.06       42.51      5.37 o 
   3  -2  11        9.53        8.79      4.90 o 
   4  -2  11        0.48        4.20      7.76 o 
   5  -2  11      113.91      123.16     10.53 o 
   6  -2  11      139.22      131.23     11.81 o 
  -7  -1  11       13.09       16.84      5.10 o 
  -6  -1  11       45.18       34.46      7.20 o 
  -5  -1  11      235.65      218.51     13.35 o 
  -4  -1  11       47.25       47.68      5.77 o 
  -3  -1  11       27.09       30.57      4.88 o 
  -2  -1  11      192.71      204.67     11.47 o 
  -1  -1  11       91.99       89.01      7.45 o 
   0  -1  11      106.70      110.34      6.80 o 
   1  -1  11       14.83       18.79      3.91 o 
   2  -1  11        6.17       -3.67      6.64 o 
   3  -1  11       13.30        6.44      7.54 o 
   4  -1  11      134.46      115.84      8.19 o 
   5  -1  11       30.50       34.98      5.59 o 
   6  -1  11        0.80       -7.18      7.18 o 
  -7   0  11        5.41       12.66      5.10 o 
  -6   0  11       62.75       68.92      7.54 o 
  -5   0  11        4.20        2.10      7.94 o 
  -4   0  11      104.87      103.99      9.84 o 
  -3   0  11      224.08      201.49     11.63 o 
  -2   0  11      350.98      338.36     13.24 o 
  -1   0  11       32.53       24.35      3.89 o 
   0   0  11      124.07      116.38      7.07 o 
   1   0  11        0.45       -1.79      5.48 o 
   2   0  11        1.78        6.15      6.89 o 
   3   0  11       28.86       28.83      5.50 o 
   4   0  11        2.61        1.77      7.89 o 
   5   0  11       16.05       10.04      7.31 o 
  -7   1  11       11.87       10.47      5.08 o 
  -6   1  11      146.61      145.68     12.46 o 
  -5   1  11        6.14        6.40      7.58 o 
  -4   1  11      229.01      212.50     12.48 o 
  -3   1  11       67.80       78.90      5.99 o 
  -2   1  11       10.72       15.92      4.58 o 
  -1   1  11       12.11        4.90      5.41 o 
   0   1  11      127.40       97.77      6.31 o 
   1   1  11        6.61        0.49      7.09 o 
   2   1  11       53.92       44.88      6.04 o 
   3   1  11      148.08      137.92     11.74 o 
   4   1  11       13.75        9.55      9.03 o 
   5   1  11        4.56        7.22      6.80 o 
  -7   2  11        3.27        7.29      6.69 o 
  -6   2  11       26.77       28.07      5.03 o 
  -5   2  11        0.66        9.97      7.31 o 
  -4   2  11        7.49        2.64      7.34 o 
  -3   2  11       65.21       61.45      6.28 o 
  -2   2  11       12.06        2.35      7.29 o 
  -1   2  11        2.89        8.92      4.14 o 
   0   2  11        0.90       -1.48      4.67 o 
   1   2  11       63.37       51.70      6.17 o 
   2   2  11       52.02       58.46      6.49 o 
   3   2  11       44.93       51.30      7.16 o 
   4   2  11       34.91       18.49      6.28 o 
  -7   3  11        6.42       18.72      4.88 o 
  -6   3  11        5.46        4.38      4.90 o 
  -5   3  11        6.87       13.51      5.41 o 
  -4   3  11        6.83       10.82      7.60 o 
  -3   3  11       85.53       86.05      6.75 o 
  -2   3  11       52.33       50.99      6.24 o 
  -1   3  11        3.61        3.98      6.84 o 
   0   3  11       49.52       54.02     12.10 o 
   1   3  11        3.45        7.96      5.59 o 
   2   3  11        0.10       -2.19      7.87 o 
   3   3  11        2.80        0.58      7.94 o 
   4   3  11        5.96        1.97      7.56 o 
  -6   4  11       18.18       15.90      5.43 o 
  -5   4  11       27.62       24.98      5.84 o 
  -4   4  11       37.27       32.11      6.28 o 
  -3   4  11        6.16       10.94      8.05 o 
  -2   4  11        8.73        7.42      8.52 o 
  -1   4  11       94.57       97.73      9.66 o 
   0   4  11      134.22      137.84     19.40 o 
   1   4  11      144.56      171.24     11.09 o 
   2   4  11        0.61       -8.01      8.01 o 
   3   4  11       38.65       35.92      6.11 o 
  -6   5  11        0.60        3.40      6.37 o 
  -5   5  11       97.26       94.13      7.36 o 
  -4   5  11        0.58        3.62      7.22 o 
  -3   5  11        0.63       -2.37      8.10 o 
  -2   5  11        8.56       -1.68      9.03 o 
  -1   5  11      119.47      115.04      9.88 o 
   0   5  11       64.90       63.88     13.85 o 
   1   5  11       17.15       21.47      6.33 o 
   2   5  11       27.98       36.21      6.51 o 
  -5   6  11        2.70       -0.63      6.53 o 
  -4   6  11       25.18       23.37      5.52 o 
  -3   6  11        0.00       11.56      5.12 o 
  -2   6  11       30.08       40.93      6.64 o 
  -1   6  11      148.40      156.52     12.08 o 
   0   6  11        0.26        9.46      5.32 o 
   1   6  11       41.12       56.09      7.42 o 
  -3   7  11        3.17       -1.95      8.74 o 
  -2   7  11       53.97       55.51      7.34 o 
  -1   7  11        8.40       -9.08      9.08 o 
  -1 -12  12       25.65       25.92      6.26 o 
   0 -12  12       12.42       27.11      4.11 o 
   1 -12  12        2.81       12.32      5.84 o 
   2 -12  12       38.38       43.59      7.22 o 
   3 -12  12       99.68      130.07      8.23 o 
  -2 -11  12        0.30       -6.53      8.68 o 
  -1 -11  12        5.92       11.29      8.12 o 
   0 -11  12       14.24       19.31      8.22 o 
   1 -11  12        4.89       14.49      5.59 o 
   2 -11  12        5.94       11.54      8.99 o 
   3 -11  12       39.23       42.65      6.82 o 
   4 -11  12        8.68       11.81      8.65 o 
  -3 -10  12       48.92       56.83      6.71 o 
  -2 -10  12       87.04      124.07     11.96 o 
  -1 -10  12      101.63      102.89     10.06 o 
   0 -10  12        0.32       -3.65      4.56 o 
   1 -10  12        1.46       -3.33      6.93 o 
   2 -10  12        0.01        0.58      8.59 o 
   3 -10  12        0.11       -8.21      8.21 o 
   4 -10  12       77.22       69.13      7.22 o 
   5 -10  12       36.02       30.30      6.28 o 
  -4  -9  12        1.62        3.94      7.38 o 
  -3  -9  12      114.33      117.65      8.16 o 
  -2  -9  12        2.80       -4.54      8.39 o 
  -1  -9  12        6.32        6.57      6.31 o 
   0  -9  12      100.11       74.86     10.05 o 
   1  -9  12       16.25       17.87      5.03 o 
   2  -9  12        0.20       -2.68      8.01 o 
   3  -9  12       12.40       10.24      7.58 o 
   4  -9  12       97.15      104.71      8.43 o 
   5  -9  12       32.60       31.93      5.55 o 
  -5  -8  12        0.86        6.80      6.78 o 
  -4  -8  12        1.00        3.13      5.66 o 
  -3  -8  12       39.42       36.83      6.78 o 
  -2  -8  12       39.35       35.78      6.64 o 
  -1  -8  12        0.94        6.75      6.73 o 
   0  -8  12        3.27        5.15      3.80 o 
   1  -8  12        2.94        4.03      7.07 o 
   2  -8  12       23.89       18.99      5.55 o 
   3  -8  12      107.79      115.89      7.98 o 
   4  -8  12        9.45        1.74      7.72 o 
   5  -8  12        0.35        3.15      7.16 o 
  -5  -7  12       25.57       16.84      5.73 o 
  -4  -7  12        7.19       12.32      9.44 o 
  -3  -7  12        5.53       11.52      8.30 o 
  -2  -7  12       24.33       23.68      5.52 o 
  -1  -7  12      123.59      122.15     10.11 o 
   0  -7  12       51.88       65.71      4.16 o 
   1  -7  12        5.77        8.79      6.73 o 
   2  -7  12       61.57       64.81      6.44 o 
   3  -7  12        6.64       -2.10      8.50 o 
   4  -7  12       75.70       65.06      8.01 o 
   5  -7  12       66.77       74.22      6.91 o 
   6  -7  12        7.71        7.09      5.12 o 
  -5  -6  12       38.66       41.82      6.26 o 
  -4  -6  12       80.68       83.48      7.83 o 
  -3  -6  12       58.17       49.94      6.49 o 
  -2  -6  12        1.73        3.96      6.42 o 
  -1  -6  12      569.65      579.79     18.09 o 
   0  -6  12        1.04        3.98      5.11 o 
   1  -6  12      332.88      343.57     14.09 o 
   2  -6  12       75.85       71.38      6.28 o 
   3  -6  12       17.20       11.90      5.48 o 
   4  -6  12        1.96       10.53      7.09 o 
   5  -6  12       13.00       17.29      4.54 o 
   6  -6  12        1.38        5.97      6.46 o 
  -6  -5  12        0.64       -3.29      7.60 o 
  -5  -5  12        5.95        3.02      8.25 o 
  -4  -5  12      151.84      157.71     11.65 o 
  -3  -5  12       24.12       15.61      5.55 o 
  -2  -5  12        0.79        0.00      6.49 o 
  -1  -5  12      307.60      289.11     13.57 o 
   0  -5  12       66.99       73.74      7.03 o 
   1  -5  12      722.37      694.03     19.43 o 
   2  -5  12       10.58       16.97      4.90 o 
   3  -5  12      201.06      228.35     13.02 o 
   4  -5  12       53.86       51.91      7.04 o 
   5  -5  12        0.72       -1.81      7.18 o 
   6  -5  12        0.17       -7.67      7.67 o 
  -6  -4  12       21.88       23.39      5.28 o 
  -5  -4  12       11.98       19.43      5.57 o 
  -4  -4  12      114.72      117.36     11.41 o 
  -3  -4  12       17.44        9.39      8.10 o 
  -2  -4  12       33.51       37.01      5.55 o 
  -1  -4  12      222.18      206.93     11.43 o 
   0  -4  12       25.26       30.26      4.80 o 
   1  -4  12       87.37      106.63      9.08 o 
   2  -4  12      122.61      133.04     10.87 o 
   3  -4  12      102.35       95.54      7.09 o 
   4  -4  12      343.08      339.63     16.24 o 
   5  -4  12       77.48       83.15      6.82 o 
   6  -4  12      152.26      142.39     13.04 o 
  -6  -3  12        0.77        0.63      5.99 o 
  -5  -3  12      407.09      398.94     17.53 o 
  -4  -3  12       74.39       70.02      6.51 o 
  -3  -3  12       10.20       11.36      4.90 o 
  -2  -3  12       56.02       58.99      5.81 o 
  -1  -3  12       72.22       73.58      5.26 o 
   0  -3  12       96.52       90.46      6.05 o 
   1  -3  12      950.32     1045.09     23.37 o 
   2  -3  12      581.75      540.21     18.14 o 
   3  -3  12       75.47       77.11      6.69 o 
   4  -3  12       18.09       28.04      5.84 o 
   5  -3  12      151.37      169.00     12.64 o 
  -6  -2  12        4.88        7.49      4.83 o 
  -5  -2  12        0.63       -6.71      8.19 o 
  -4  -2  12        0.05       -6.22      6.22 o 
  -3  -2  12       96.88      107.57      9.80 o 
  -2  -2  12       57.55       58.68      5.64 o 
  -1  -2  12       12.11       13.26      4.67 o 
   0  -2  12       83.67       77.76      4.48 o 
   1  -2  12      347.23      354.28     15.05 o 
   2  -2  12        5.21       -5.84      7.69 o 
   3  -2  12       24.93       30.30      6.17 o 
   4  -2  12      113.76      109.83      7.89 o 
   5  -2  12       12.01       19.30      5.21 o 
  -6  -1  12      146.60      123.02     11.67 o 
  -5  -1  12      369.18      341.56     16.84 o 
  -4  -1  12        0.63        1.57      6.57 o 
  -3  -1  12      257.90      246.78     12.86 o 
  -2  -1  12       56.46       41.98      6.04 o 
  -1  -1  12      225.08      214.11     12.12 o 
   0  -1  12       75.29       70.48      8.57 o 
   1  -1  12       39.68       42.76      5.64 o 
   2  -1  12       22.75       26.25      5.37 o 
   3  -1  12       20.49       19.88      5.99 o 
   4  -1  12       10.03        0.04      6.42 o 
   5  -1  12       37.17       33.68      6.26 o 
  -6   0  12       40.67       52.53      5.88 o 
  -5   0  12        9.71       10.91      8.19 o 
  -4   0  12       31.83       36.32      5.93 o 
  -3   0  12        2.70       -0.49      7.13 o 
  -2   0  12        2.01       -5.81      6.35 o 
  -1   0  12      217.96      190.27     11.49 o 
   0   0  12      148.11      116.43      8.15 o 
   1   0  12      142.98      130.71     10.73 o 
   2   0  12       14.45        7.36      8.27 o 
   3   0  12      255.79      229.54     14.65 o 
   4   0  12        0.41        3.13      7.07 o 
   5   0  12       21.86       17.67      5.68 o 
  -6   1  12        3.22        2.53      5.95 o 
  -5   1  12        5.71        6.40      8.45 o 
  -4   1  12       24.30       28.09      6.04 o 
  -3   1  12        1.38       -6.17      7.04 o 
  -2   1  12      106.78       96.45      7.11 o 
  -1   1  12        0.34       10.67      4.25 o 
   0   1  12        2.24        1.19      9.05 o 
   1   1  12       24.35       32.85      5.41 o 
   2   1  12       39.58       47.77      6.62 o 
   3   1  12        0.38       -7.78      7.78 o 
   4   1  12       73.44       84.49      7.07 o 
  -6   2  12       32.08       36.41      5.43 o 
  -5   2  12        9.37       15.03      4.63 o 
  -4   2  12       10.82        8.39      8.92 o 
  -3   2  12      223.89      227.68     13.60 o 
  -2   2  12       28.30       29.07      6.06 o 
  -1   2  12        2.94       -5.70      7.56 o 
   0   2  12        2.98        3.33      3.98 o 
   1   2  12       19.27       22.05      4.88 o 
   2   2  12        1.17       13.98      5.86 o 
   3   2  12        6.90        5.66      7.92 o 
  -6   3  12        3.30        9.68      4.18 o 
  -5   3  12       20.90        1.90      8.43 o 
  -4   3  12        4.44        1.10      8.34 o 
  -3   3  12       10.41       -3.31      9.06 o 
  -2   3  12        0.56        3.31      7.78 o 
  -1   3  12       63.63       56.36      6.53 o 
   0   3  12       76.91       77.95      6.63 o 
   1   3  12        0.03       -7.16      7.16 o 
   2   3  12       15.80       17.71      5.86 o 
   3   3  12        0.23       -8.72      8.72 o 
  -5   4  12       28.51       40.46      5.57 o 
  -4   4  12       11.29        6.26      7.96 o 
  -3   4  12       12.48        3.04      9.35 o 
  -2   4  12       27.91       26.68      6.49 o 
  -1   4  12       17.08        5.84      7.18 o 
   0   4  12        0.01        1.55      5.49 o 
   1   4  12       19.36        2.50      9.03 o 
   2   4  12        6.46        9.91      7.87 o 
  -4   5  12        0.63       -3.94      8.19 o 
  -3   5  12      100.19       78.76      7.67 o 
  -2   5  12        7.53       14.11      5.46 o 
  -1   5  12      119.64      101.57      8.77 o 
   0   5  12        7.13        6.14      5.05 o 
   1   5  12        0.24        2.75      5.59 o 
  -3   6  12       14.24       -5.37     10.44 o 
  -2   6  12        0.10        2.08      8.79 o 
  -1   6  12        0.13        8.83      7.45 o 
   1 -12  13        2.79        2.73      7.58 o 
  -1 -11  13        4.45       -9.26      9.26 o 
   0 -11  13       62.13       80.55      5.72 o 
   1 -11  13       53.01       61.72      7.16 o 
   2 -11  13        0.28       -9.39      9.39 o 
   3 -11  13       88.77       95.40      8.30 o 
  -2 -10  13       76.25       78.94      8.05 o 
  -1 -10  13        2.93        1.88      6.89 o 
   0 -10  13        9.36        5.50      5.94 o 
   1 -10  13       51.61       60.45      7.07 o 
   2 -10  13       16.82       -4.34      9.26 o 
   3 -10  13        2.42       11.07      5.70 o 
   4 -10  13        3.52       -4.03      7.65 o 
  -3  -9  13        7.95       17.15      5.57 o 
  -2  -9  13       74.87       76.91      7.89 o 
  -1  -9  13       21.23       27.86      5.19 o 
   0  -9  13        5.44        4.61      4.58 o 
   1  -9  13       14.11        8.32      5.34 o 
   2  -9  13       10.30       -2.39      8.88 o 
   3  -9  13       12.69       20.04      6.28 o 
   4  -9  13        0.15        0.92      5.08 o 
  -4  -8  13       37.68       37.15      6.33 o 
  -3  -8  13       14.51        3.02      9.12 o 
  -2  -8  13       41.61       42.36      6.49 o 
  -1  -8  13        0.74       -7.00      7.00 o 
   0  -8  13       25.30       31.84      3.70 o 
   1  -8  13       61.25       57.14      5.93 o 
   2  -8  13        5.11        3.87      7.94 o 
   3  -8  13        5.61        8.74      8.59 o 
   4  -8  13       24.12       23.10      6.44 o 
   5  -8  13       94.90      104.64      7.69 o 
  -4  -7  13       17.46       16.35      5.59 o 
  -3  -7  13       91.43      110.18      8.14 o 
  -2  -7  13       19.61       18.54      6.17 o 
  -1  -7  13       19.39       18.94      4.81 o 
   0  -7  13        0.07       -2.43      6.59 o 
   1  -7  13        0.61        5.28      5.14 o 
   2  -7  13       48.17       49.40      6.55 o 
   3  -7  13        3.75        0.04      8.30 o 
   4  -7  13       12.18       18.92      5.14 o 
   5  -7  13        3.56        6.60      4.94 o 
  -5  -6  13        2.71       -1.97      6.93 o 
  -4  -6  13       51.32       55.10      6.57 o 
  -3  -6  13        0.16       -6.15      7.72 o 
  -2  -6  13      209.12      216.54     14.27 o 
  -1  -6  13      121.94      110.12     10.78 o 
   0  -6  13       98.24      115.21      9.71 o 
   1  -6  13       10.19        6.22      7.27 o 
   2  -6  13       11.80       18.65      5.68 o 
   3  -6  13        0.67       -4.58      8.90 o 
   4  -6  13       39.35       42.22      6.24 o 
   5  -6  13       76.76       80.82      7.36 o 
  -5  -5  13       10.72       -1.95      8.34 o 
  -4  -5  13        0.02       -8.34      8.34 o 
  -3  -5  13        0.92       12.88      5.32 o 
  -2  -5  13        7.44        8.36      5.23 o 
  -1  -5  13       20.22       20.15      5.61 o 
   0  -5  13       13.53       17.52      5.88 o 
   1  -5  13      103.87      108.69     10.31 o 
   2  -5  13      278.74      289.14     13.93 o 
   3  -5  13      602.92      573.29     20.08 o 
   4  -5  13       57.16       57.72      7.22 o 
   5  -5  13      374.74      367.14     18.32 o 
  -5  -4  13        0.69       -1.23      6.60 o 
  -4  -4  13        6.11        8.63      8.52 o 
  -3  -4  13       69.99       59.62      7.34 o 
  -2  -4  13       95.05       80.20      7.31 o 
  -1  -4  13        0.64        1.50      6.51 o 
   0  -4  13        3.00        4.33      6.56 o 
   1  -4  13      474.88      507.02     17.44 o 
   2  -4  13       38.37       44.01      6.42 o 
   3  -4  13        5.05       -0.09      8.81 o 
   4  -4  13       57.85       67.13      6.87 o 
   5  -4  13      145.54      164.97     12.28 o 
  -6  -3  13       12.42       10.13      8.14 o 
  -5  -3  13      100.46      112.42     10.80 o 
  -4  -3  13        1.46        4.58      8.39 o 
  -3  -3  13       21.84       27.42      5.99 o 
  -2  -3  13       27.05       27.93      5.48 o 
  -1  -3  13        7.90        2.48      7.09 o 
   0  -3  13        2.18       -1.49      7.20 o 
   1  -3  13      308.97      345.89     15.59 o 
   2  -3  13        7.53        9.01      8.63 o 
   3  -3  13        0.75       -2.80      7.87 o 
   4  -3  13        7.82       15.92      5.52 o 
   5  -3  13        1.30        4.74      4.94 o 
  -6  -2  13        0.64       -7.02      7.02 o 
  -5  -2  13      267.22      280.55     14.56 o 
  -4  -2  13        9.09        7.45      8.68 o 
  -3  -2  13       10.58        4.76      8.21 o 
  -2  -2  13        1.16        2.10      6.46 o 
  -1  -2  13       10.05       15.03      4.99 o 
   0  -2  13      411.26      389.79     31.23 o 
   1  -2  13      139.03      156.90     11.45 o 
   2  -2  13      183.82      172.29     13.69 o 
   3  -2  13      127.96      141.00     12.52 o 
   4  -2  13       11.35        1.25      8.48 o 
  -6  -1  13        0.00        3.31      6.08 o 
  -5  -1  13       83.85       98.13      7.13 o 
  -4  -1  13        0.27       -4.54      7.98 o 
  -3  -1  13       23.76       28.40      5.70 o 
  -2  -1  13        0.41       -3.09      7.31 o 
  -1  -1  13        5.27       -0.96      6.93 o 
   0  -1  13        8.35        1.84      5.59 o 
   1  -1  13      231.97      243.76     12.72 o 
   2  -1  13       20.90       11.16      8.50 o 
   3  -1  13        0.03        8.41      8.59 o 
   4  -1  13      112.28      105.42      8.25 o 
  -6   0  13      344.77      380.47     18.20 o 
  -5   0  13       58.61       67.72      6.19 o 
  -4   0  13       14.67       10.71      6.46 o 
  -3   0  13       25.86       30.62      5.95 o 
  -2   0  13       83.12      105.22     10.47 o 
  -1   0  13       86.61       68.43      5.77 o 
   0   0  13      300.81      297.72     22.98 o 
   1   0  13      389.31      412.11     16.53 o 
   2   0  13      128.12      137.27     12.86 o 
   3   0  13       63.04       57.92      6.91 o 
   4   0  13        2.35       -6.71      8.14 o 
  -5   1  13       14.52       11.72      5.50 o 
  -4   1  13       19.89       13.15      9.19 o 
  -3   1  13      242.26      228.33     14.94 o 
  -2   1  13       22.16        4.99      8.41 o 
  -1   1  13       69.74       69.59      6.26 o 
   0   1  13        3.57        6.88      4.89 o 
   1   1  13       10.52        8.39      4.85 o 
   2   1  13       14.63        7.58      6.60 o 
   3   1  13      339.70      331.56     16.86 o 
  -5   2  13       15.72       16.66      5.46 o 
  -4   2  13       70.98       57.32      7.04 o 
  -3   2  13        0.70       -8.39      8.39 o 
  -2   2  13       19.23       18.25      6.40 o 
  -1   2  13        6.23        0.58      6.35 o 
   0   2  13        8.33        1.83      4.70 o 
   1   2  13        9.68       10.31      8.68 o 
   2   2  13        1.26       -8.32      8.32 o 
  -5   3  13       53.88       58.55      6.66 o 
  -4   3  13       36.26       43.68      6.62 o 
  -3   3  13        0.17        9.95      7.07 o 
  -2   3  13        6.49       -2.48      9.95 o 
  -1   3  13       11.18        8.50      8.50 o 
   0   3  13        0.41       -5.76      5.76 o 
   1   3  13        1.26       -3.80      8.05 o 
   2   3  13       96.39      103.92      8.14 o 
  -4   4  13       16.63       21.94      5.88 o 
  -3   4  13       17.44        9.82      6.42 o 
  -2   4  13        0.10       -2.53      7.45 o 
  -1   4  13        0.01       -0.63      8.21 o 
   0   4  13       16.85       15.79      8.43 o 
   1 -11  14        1.39        6.15      7.72 o 
  -1 -10  14        0.44        2.62      7.72 o 
   0 -10  14       81.29       92.96     12.64 o 
   1 -10  14        3.33       -4.47      8.05 o 
   2 -10  14      111.58      133.24     12.64 o 
   3 -10  14        2.73        3.42      9.93 o 
  -2  -9  14       60.35       82.45      7.69 o 
  -1  -9  14        4.88       -4.41      8.83 o 
   0  -9  14      107.42      104.99      6.69 o 
   1  -9  14        2.03       -0.54      8.54 o 
   2  -9  14        0.04        5.68      7.16 o 
   3  -9  14       32.78       24.22      6.66 o 
  -3  -8  14      144.29      140.80     13.22 o 
  -2  -8  14       97.18      128.37     11.65 o 
  -1  -8  14       53.58       59.02      7.45 o 
   0  -8  14       47.75       42.69      4.24 o 
   1  -8  14       36.50       34.26      5.93 o 
   2  -8  14       34.18       14.58     10.13 o 
   3  -8  14       58.01       55.17      7.58 o 
   4  -8  14       48.30       44.35      6.98 o 
  -4  -7  14       11.19       14.47      5.26 o 
  -3  -7  14        1.31        6.93      7.69 o 
  -2  -7  14       35.81       35.71      6.84 o 
  -1  -7  14       98.25       74.02      6.37 o 
   0  -7  14       28.51       26.27      3.55 o 
   1  -7  14       13.26       12.99      4.99 o 
   2  -7  14       18.60       19.34      6.19 o 
   3  -7  14       23.31       18.67      5.75 o 
   4  -7  14       64.60       61.01      6.91 o 
  -4  -6  14       48.99       39.00      6.64 o 
  -3  -6  14        6.04       -3.09      8.86 o 
  -2  -6  14        7.15        8.70      8.25 o 
  -1  -6  14       62.40       64.43      6.06 o 
   0  -6  14       36.13       40.23      7.56 o 
   1  -6  14        0.77        2.86      5.84 o 
   2  -6  14       35.02       46.69      6.46 o 
   3  -6  14        6.58        9.15      7.45 o 
   4  -6  14        7.87        7.20      8.14 o 
  -4  -5  14       60.22       63.96      6.84 o 
  -3  -5  14       29.75       38.73      6.22 o 
  -2  -5  14      260.62      259.57     14.76 o 
  -1  -5  14        6.52        7.18      6.69 o 
   0  -5  14       91.50       93.97      7.44 o 
   1  -5  14        5.66       -3.38      7.00 o 
   2  -5  14       76.10       79.12      8.12 o 
   3  -5  14        2.59        7.92      8.10 o 
   4  -5  14       27.60       39.23      6.46 o 
  -5  -4  14      119.60      151.85     12.37 o 
  -4  -4  14        0.43       10.29      4.96 o 
  -3  -4  14        3.56        8.19      7.51 o 
  -2  -4  14        7.60       -1.77      8.34 o 
  -1  -4  14       53.24       55.75      5.75 o 
   0  -4  14       17.67       17.15      3.12 o 
   1  -4  14       41.36       39.09      5.28 o 
   2  -4  14       36.40       40.05      6.28 o 
   3  -4  14        1.03       -2.53      7.87 o 
   4  -4  14        3.16        0.00      8.07 o 
  -5  -3  14       84.06       83.71      7.74 o 
  -4  -3  14        1.25        6.75      7.07 o 
  -3  -3  14        6.69       11.05      8.61 o 
  -2  -3  14       80.08       71.72      7.45 o 
  -1  -3  14        9.04       11.00      4.34 o 
   0  -3  14       84.19       75.92      8.13 o 
   1  -3  14      204.95      218.00     12.68 o 
   2  -3  14       17.43       26.68      6.13 o 
   3  -3  14       28.51       30.55      6.06 o 
   4  -3  14        8.52       -2.08      8.61 o 
  -5  -2  14      280.76      295.15     15.88 o 
  -4  -2  14       37.72       37.08      5.66 o 
  -3  -2  14       34.41       35.98      7.02 o 
  -2  -2  14        0.32        0.04      7.04 o 
  -1  -2  14      133.59      134.61     10.58 o 
   0  -2  14       66.83       76.04      7.27 o 
   1  -2  14      132.80      121.08     11.94 o 
   2  -2  14        1.29       -8.88      8.88 o 
   3  -2  14        0.28       10.18      7.76 o 
  -5  -1  14       52.92       57.41      6.40 o 
  -4  -1  14       11.21        3.78      8.36 o 
  -3  -1  14       44.49       41.01      6.82 o 
  -2  -1  14        7.51        4.03      5.95 o 
  -1  -1  14       15.91        0.02      7.36 o 
   0  -1  14      676.94      627.99     36.41 o 
   1  -1  14       27.90       24.71      5.79 o 
   2  -1  14       57.78       49.80      7.36 o 
   3  -1  14       22.02       14.45      5.81 o 
  -5   0  14        4.76        8.81      8.10 o 
  -4   0  14        0.44        1.25      6.84 o 
  -3   0  14        0.01        2.44      7.96 o 
  -2   0  14       80.81       87.15      7.40 o 
  -1   0  14       11.49        1.14      7.51 o 
   0   0  14       77.26       76.52      5.18 o 
   1   0  14        1.82        2.42      8.03 o 
   2   0  14        5.39        1.88      7.45 o 
  -4   1  14       29.31       32.56      5.50 o 
  -3   1  14        2.88        5.97      5.26 o 
  -2   1  14       44.54       42.13      7.07 o 
  -1   1  14        9.64        8.50      5.86 o 
   0   1  14        2.20       -0.62      8.02 o 
   1   1  14       13.48        1.88      8.77 o 
   2   1  14       38.47       42.76      7.16 o 
  -4   2  14       29.74       47.14      6.55 o 
  -3   2  14       11.39        8.48      8.30 o 
  -2   2  14       55.68       50.34      6.64 o 
  -1   2  14        4.86       -3.85      7.96 o 
   0   2  14       72.65       80.98      6.47 o 
   1   2  14        0.01       -1.95      8.27 o 
  -3   3  14       34.32       20.75      7.72 o 
  -2   3  14        6.18        9.30      8.10 o 
  -1   3  14        9.65       21.49      5.30 o 
  -1  -9  15        0.63       -2.68      7.45 o 
   0  -9  15      172.09      197.68     10.42 o 
   1  -9  15       12.82       18.61      6.44 o 
   2  -9  15      481.44      581.47     21.92 o 
  -2  -8  15       16.39       16.01      6.31 o 
  -1  -8  15       22.92       22.14      6.78 o 
   0  -8  15       93.35       99.78      8.98 o 
   1  -8  15       29.03       34.60      7.27 o 
   2  -8  15       41.68       46.83      7.16 o 
  -3  -7  15        6.79      -11.49     11.49 o 
  -2  -7  15        0.20       -5.14      8.79 o 
  -1  -7  15        0.12       -5.03      7.67 o 
   0  -7  15       20.16       20.88      7.64 o 
   1  -7  15        6.87       11.00      5.90 o 
   2  -7  15        7.61       11.67      5.86 o 
   3  -7  15       48.55       44.17      8.32 o 
  -3  -6  15        2.98        6.60      8.01 o 
  -2  -6  15        9.26       13.91      5.48 o 
  -1  -6  15        8.88       15.65      5.73 o 
   0  -6  15       15.25        9.67      5.67 o 
   1  -6  15       23.98       18.65      6.73 o 
   2  -6  15        0.99       -7.69      7.96 o 
   3  -6  15       30.59       34.33      6.66 o 
  -3  -5  15        0.00        0.07      8.21 o 
  -2  -5  15       41.93       42.89      6.80 o 
  -1  -5  15       13.40        9.68      8.88 o 
   0  -5  15       22.02       26.84      4.25 o 
   1  -5  15       12.90        4.23      8.41 o 
   2  -5  15       25.01       25.70      6.40 o 
   3  -5  15       48.39       43.27      7.51 o 
  -4  -4  15        1.03        3.40      4.72 o 
  -3  -4  15      228.74      232.58     14.65 o 
  -2  -4  15      231.28      237.01     15.41 o 
  -1  -4  15       59.96       61.01      7.27 o 
   0  -4  15       78.91       85.45      5.45 o 
   1  -4  15        0.00       -8.39      8.39 o 
   2  -4  15       70.47       86.37      7.74 o 
   3  -4  15       26.24       10.15      7.11 o 
  -4  -3  15        6.68        1.95      8.12 o 
  -3  -3  15       12.72       10.18      7.92 o 
  -2  -3  15        4.97        7.94      8.70 o 
  -1  -3  15       13.25       24.56      6.06 o 
   0  -3  15        6.37        6.18      4.44 o 
   1  -3  15      225.63      250.43     14.76 o 
   2  -3  15       70.96       67.87      7.49 o 
  -4  -2  15       16.64       11.47      8.97 o 
  -3  -2  15       17.66       21.11      5.99 o 
  -2  -2  15        9.91       13.71      6.02 o 
  -1  -2  15        0.09       -4.99      7.92 o 
   0  -2  15       78.52       80.20     13.74 o 
   1  -2  15      102.59      100.32      7.94 o 
   2  -2  15        0.16        5.28      7.96 o 
  -4  -1  15        1.92       -6.75      8.03 o 
  -3  -1  15       36.67       21.83      6.80 o 
  -2  -1  15       13.92        9.50      8.57 o 
  -1  -1  15      140.24      140.53     11.63 o 
   0  -1  15      333.02      367.11     19.64 o 
   1  -1  15       81.35       81.94      7.60 o 
   2  -1  15       18.59       24.11      5.86 o 
  -3   0  15        0.13        5.95      7.56 o 
  -2   0  15       15.42       19.21      6.26 o 
  -1   0  15       47.25       46.25      6.66 o 
   0   0  15       14.21       17.71      7.19 o 
   1   0  15        1.21        2.75      8.01 o 
  -2   1  15       58.77       79.66      7.92 o 
  -1   1  15      133.11      138.09     13.75 o 
   0   1  15       31.28       33.08      4.71 o 
   0  -7  16        4.66        0.51      6.09 o 
  -1  -6  16       11.76       12.12      8.21 o 
   0  -6  16       17.96       22.19      7.01 o 
   1  -6  16        2.76        8.81      8.45 o 
  -2  -5  16       60.51       53.45      6.80 o 
  -1  -5  16        2.66        9.93      7.54 o 
   0  -5  16       18.78       27.42      4.21 o 
   1  -5  16        1.78       -5.30      8.50 o 
  -2  -4  16       40.39       43.45      7.16 o 
  -1  -4  16       63.67       71.45      8.12 o 
   0  -4  16       15.79       18.61      6.46 o 
   1  -4  16       21.83       21.29      6.84 o 
  -2  -3  16       19.55       -9.39      9.57 o 
  -1  -3  16       14.55       -0.04      8.95 o 
   0  -3  16       15.95       19.16      4.36 o 
  -1  -2  16        2.99        0.02      8.43 o 
   0  -2  16      133.00      149.78     16.31 o 
                                                 
